# Supplementary material for: Multi-Omics Analysis Reveals MicroRNAs Associated With Cardiometabolic Traits
Source: Front Genet. 2020 Feb 27;11:110. doi: 10.3389/fgene.2020.00110 (PMC7056871; doi:10.3389/fgene.2020.00110)
Supplement: Supplementary file 2 [file DataSheet_2.xlsx]

## Sheet: Table S3
Supplemental Table 3. Cardiometabolic-associated SNPs in miRNA regulatory region
SNPID	miRNA	Chr.	Position	Effect Allele	Ref. Allele	Annotated Gene	Associated Trait	Effect	P value	Other Associated Traits
rs1529930	miR-138-2	16	56890900	T	G	MIR138-2	HDL	0.037	2.48e-08	-
rs3781923	miR-139	11	72644179	T	C	PDE2A	Pro-Ins	-0.054	3.41e-12	-
rs4722551	miR-148a	7	25991826	C	T	MIR148A	LDL	0.039	3.95e-14	TC, TG
rs174562	miR-1908	11	61585144	A	G	FADS1	LDL	0.052	2.56e-20	HDL, TC, TG
rs174561	miR-1908	11	61582708	T	C	FADS1	LDL	0.049	4.27e-18	HDL, TC, TG
rs11614913	miR-196a-2-3p	12	53991815	C	T	MIR196A2	WHR	0.029	6.9e-11	-
rs11085748	miR-199a-1	19	10927540	T	C	DNM2	LDL	0.055	1.46e-19	TC
rs3786719	miR-199a-1	19	10927100	G	C	DNM2	LDL	0.049	1.55e-16	TC
rs117159625	miR-199a-1	19	10926952	C	T	DNM2	CAD	0.129	7.43e-08	-
rs561136	miR-3115	1	23018558	C	T	KDM1A	BMI	0.023	1.43e-05	-
rs2599704	miR-3150b	8	96156649	G	A	MIR3150B	WC	0.018	1.6e-05	-
rs79837139	miR-3161	11	48000780	C	T	PTPRJ	HDL	0.062	2.99e-16	-
rs6058197	miR-3193	20	29658560	A	G	MIR3193	DBP	NA	2e-06	-
rs6058189	miR-3193	20	29656050	A	G	ID1	DBP	NA	2.11e-06	-
rs4462	miR-3909	22	35697392	A	G	TOM1	TC	0.025	5e-06	-
rs4461	miR-3909	22	35695802	G	A	TOM1	TC	0.025	5.31e-06	WC
rs138726	miR-3909	22	35694295	A	G	TOM1	TC	0.025	6.76e-06	-
rs138728	miR-3909	22	35696077	G	C	TOM1	TC	0.025	7.28e-06	-
rs138727	miR-3909	22	35694893	C	A	TOM1	TC	0.025	7.35e-06	WHR
rs4509	miR-3909	22	35694209	G	A	TOM1	TC	0.025	7.58e-06	-
rs2631370	miR-3936	5	131731675	T	C	MIR3636	WC	0.021	7.3e-07	-
rs2631362	miR-3936	5	131735192	A	G	MIR3636	WC	0.021	2.2e-06	-
rs2631372	miR-3936	5	131731477	G	C	MIR3636	WC	0.021	2.7e-06	-
rs71486610	miR-3941	10	124134803	C	G	PLEKHA1	T2D	-0.081	3.3e-11	-
rs2305929	miR-4263	2	28113911	G	A	BRE	TG	0.064	1.13e-44	TC, FG, FI
rs78911608	miR-4263	2	28112655	C	G	BABAM2	TG	0.058	5.68e-08	-
rs592611	miR-4419a	1	23087214	T	C	LUZP1	BMI	0.029	1.61e-05	-
rs605775	miR-4419a	1	23086534	T	C	LUZP1	BMI	0.021	1.82e-05	-
rs62037422	miR-4517	16	28963012	C	T	NFATC2IP	TC	0.023	1.01e-05	-
rs6509170	miR-4531	19	45159636	C	A	LOC107985305	LDL	0.127	1.54e-22	TC
rs203709	miR-4531	19	45161566	T	A	LOC107985305	LDL	0.049	1.1e-12	TC
rs3757354	miR-4639	6	16127407	C	T	MYLIP	LDL	0.038	2.09e-17	TC
rs760633	miR-4639	6	16128965	C	G	MYLIP	LDL	0.037	1.97e-16	TC
rs2235215	miR-4639	6	16131156	T	C	MYLIP	LDL	0.031	7.17e-08	TC
rs2066905	miR-4639	6	16131297	G	C	MYLIP	LDL	0.028	5.39e-07	TC
rs7923896	miR-4681	10	120955985	C	T	GRK5	WC	0.022	3.1e-07	-
rs876701	miR-4688	11	46349217	A	G	DGKZ	Pro-Ins	-0.044	2.76e-06	-
rs3809047	miR-4688	11	46346152	T	C	DGKZ	Pro-Ins	-0.059	1.84e-05	-
rs4788099	miR-4721	16	28763228	G	A	TUMF	BMI	0.031	1.09e-24	WC
rs7187776	miR-4721	16	28765146	G	A	SH2B1	BMI	0.029	3.98e-23	WC
rs2934971	miR-4728	17	37854507	T	G	ERBB2	HDL	0.025	5.24e-06	-
rs1451506	miR-4729	17	57407019	A	G	YPEL2	T2D	0.1	1.3e-06	-
rs2125345	miR-4738	17	73782191	T	C	UNK	LDL	0.021	3.32e-07	-
rs6725046	miR-4779	2	86277760	A	C	IMMT	HbA1C	-0.008	2.04e-05	-
rs7254882	miR-4999	19	8359822	C	T	MIR4999	HDL	0.033	6.66e-18	-
rs211456	miR-5004	6	33421604	T	G	SYNGAP1	FG	0.016	2.56e-06	-
rs4678145	miR-544b	3	124450081	G	C	UMPS	CAD	-0.064	2.47e-06	-
rs62265615	miR-544b	3	124447572	A	T	IFG2BP2	CAD	-0.064	2.6e-06	-
rs11705701	miR-548aq	3	185544309	A	G	IFG2BP2	T2D	0.076	6.3e-10	WC, FG
rs2365389	miR-548bb	3	61250788	C	T	FHIT	BMI	0.02	1.35e-10	-
rs1954874	miR-5590	2	135594699	T	C	AC016725.4	LDL	0.019	1.07e-05	-
rs9388486	miR-588	6	126661154	T	C	CENPW	T2D	-0.068	4.5e-08	-
rs9375435	miR-588	6	126661858	T	C	CENPW	T2D	0.063	2.1e-07	-
rs174538	miR-611	11	61560081	G	A	THEM258	LDL	0.05	1.07e-34	HDL, TC, TG, FG
rs412334	miR-611	11	61560261	T	C	THEM259	LDL	0.027	1.07e-06	TC
rs12974306	miR-638, miR-6793, miR-4748	19	10830281	T	G	DNM2	LDL	0.022	3.38e-08	TC
rs1000237	miR-640	19	19518316	T	A	GATAD2A	TG	0.033	1.61e-16	LDL, TC
rs11671664	miR-642a	19	45669020	G	A	GIPR	BMI	0.025	4.45e-07	-
rs2528521	miR-653, miR-489	7	93575232	T	C	GIPR	BMI	0.018	1.47e-05	-
rs901750	miR-6745	11	47209472	A	G	PACSIN3	HDL	0.024	3.95e-11
rs7937410	miR-6745	11	47206082	G	C	PACSIN3	HDL	0.024	1.64e-08	-
rs174460	miR-6746	11	61657110	T	C	FADS3	LDL	0.033	1.49e-08	TC, TG
rs174461	miR-6746	11	61657401	C	A	FADS3	LDL	0.033	8.69e-08	TC
rs886205	miR-6761	12	112204427	G	A	ALDH2	LDL	0.025	4.89e-07	-
rs1054875	miR-6766	15	87680130	A	T	POLG	WC	0.019	1.3e-05	-
rs8057119	miR-6773	16	68268836	T	C	ESRP2	HDL	0.072	5.21e-40	TC
rs7184821	miR-6773	16	68270229	C	T	ESRP2	HDL	0.051	1.6e-13
rs12946454	miR-6784	17	40563647	A	T	PLCD3	SBP	NA	8.91e-08	-
rs6090041	miR-6813	20	64081323	G	A	OPRL1	BMI	-0.015	1.28e-05	-
rs4820823	miR-6818	22	30278019	T	C	MTMR3	T2D	0.12	1.3e-07	-
rs28691713	miR-6821	22	50356302	T	C	DGAT1	T2D	-0.074	3e-06	-
rs28645887	miR-6821	22	50356274	T	C	MIR6821	T2D	-0.072	4.5e-06
rs3757968	miR-6848	8	145551200	C	G	DGAT1	T2D	-0.079	3.4e-08	-
rs3757969	miR-6848	8	145551199	C	G	DGAT1	T2D	-0.079	3.6e-08	-
rs7003945	miR-6848	8	145550465	A	G	DGAT1	T2D	0.068	6.9e-07	-
rs7816394	miR-6848	8	145548991	T	C	DGAT1	T2D	0.068	8.3e-07	-
rs13306673	miR-6863	16	56900931	C	T	SLC12A3	HDL	0.098	2.76e-48	-
rs8051191	miR-6863	16	56897259	G	C	SLC12A3	HDL	0.039	2.51e-08	-
rs12487	miR-6882	15	72923747	G	T	SCAMP2	DBP	NA	1.31e-08	SBP
rs17248720	miR-6886	19	11198187	C	T	LDLR	LDL	0.226	2.43e-148	TC, CAD
rs57217136	miR-6886	19	11201124	T	C	LDLR	CAD	0.126	7.11e-14	-
rs17248727	miR-6886	19	11198502	T	C	LDLR	CAD	0.123	8.55e-14	-
rs12981050	miR-6886	19	11061412	T	C	LDLR	LDL	0.042	2.52e-07	-
rs9266231	miR-6891	6	31325380	T	C	HLA-B	WHR	0.028	3.3e-06	TG
rs4773144	miR-8073	13	110960712	A	G	COL4A2	CAD	-0.052	3.87e-07	-
rs4773143	miR-8073	13	110960685	T	C	COL4A2	CAD	-0.052	4.56e-07	-
rs7986871	miR-8073	13	110960789	T	A	COL4A2	CAD	-0.052	5.76e-07	-
rs3809346	miR-8073	13	110960943	G	A	COL4A2	CAD	-0.051	6.56e-07	-
rs8100239	miR-8085	19	45253104	T	A	BCL3	LDL	0.023	1.93e-05	-
NA*: Not annotated
NA: Not available
Significance threshold: p-value <2.12x10-5 for SNPs imputed with HapMap (BMI, WC, FG, Pro-Ins, HbA1c, LDL, HDL, TG, TC, SBP, DBP) and p-value <5.78x10-6 for SNPs imputed with 1000G (T2D, CAD)

## Sheet: Table S4
Supplementary Table 4. Cardiometabolic-associated miR-eQTL SNPs
SNPID	miRNA	Chr.	Position	Effect allele	Ref. allele	Annotated gene	Associated trait	Effect	P value	Other associated traits
rs532436	miR-10b-5p, miR-126-3p	9	136149830	A	G	ABO	LDL	0.079	4.02e-30	TC, CAD, T2D
rs687289	miR-10b-5p, miR-126-3p	9	136137106	A	G	ABO	TC	0.04	2.14e-26	LDL, CAD
rs7117842	miR-100-5p, miR-125-5pb	11	122663796	C	T	UBASH3B	TC	0.029	2.48e-15	LDL, HDL
rs10750215	miR-100-5p, miR-125-5pb	11	122634636	T	G	NA*	TC	0.028	1.65e-14	LDL, HDL
rs6589938	miR-100-5p, miR-125-5pb	11	122635300	T	G	NA*	TC	0.032	8.35e-10	LDL, HDL
rs11606532	miR-100-5p, miR-125-5pb	11	122664903	A	G	UBASH3B	TC	0.032	8.96e-10	LDL, HDL
rs11218725	miR-100-5p, miR-125-5pb	11	122638529	G	A	NA*	TC	0.032	9.86e-10	LDL, HDL
rs6589936	miR-100-5p, miR-125-5pb	11	122630138	A	C	NA*	TC	0.032	1.14e-09	LDL, HDL
rs7952141	miR-100-5p, miR-125-5pb	11	122638783	A	G	NA*	TC	0.031	1.33e-09	LDL, HDL
rs10790519	miR-100-5p, miR-125-5pb	11	122664700	C	T	UBASH3B	TC	0.032	1.41e-09	LDL, HDL
rs7115089	miR-100-5p, miR-125-5pb	11	122659883	G	C	UBASH3B	TC	0.031	1.6e-09	LDL, HDL
rs10750216	miR-100-5p, miR-125-5pb	11	122634708	A	G	NA*	TC	0.031	1.61e-09	LDL, HDL
rs10790517	miR-100-5p, miR-125-5pb	11	122642847	T	A	NA*	TC	0.031	1.78e-09	LDL, HDL
rs6589939	miR-100-5p, miR-125-5pb	11	122647817	G	A	NA*	TC	0.031	1.95e-09	LDL, HDL
rs7123220	miR-100-5p, miR-125-5pb	11	122637455	T	C	NA*	TC	0.031	2.06e-09	LDL, HDL
rs7127978	miR-100-5p, miR-125-5pb	11	122655793	C	A	UBASH3B	TC	0.031	2.26e-09	LDL, HDL
rs10892873	miR-100-5p, miR-125-5pb	11	122664625	C	G	UBASH3B	TC	0.031	2.83e-09	HDL
rs10502249	miR-100-5p, miR-125-5pb	11	122633543	T	G	NA*	HDL	0.023	8.33e-09	TC
rs10750219	miR-100-5p, miR-125-5pb	11	122688142	T	C	UBASH3B	TC	0.028	3.15e-08	LDL
rs10790515	miR-100-5p, miR-125-5pb	11	122633638	G	A	NA*	TC	0.032	1.11e-07	HDL
rs12420606	miR-100-5p, miR-125-5pb	11	122633677	T	C	NA*	TC	0.032	1.14e-07	HDL
rs949300	miR-100-5p, miR-125-5pb	11	122682431	A	T	UBASH3B	TC	0.026	4.29e-07	HDL
rs4489754	miR-100-5p, miR-125-5pb	11	122619292	T	C	NA*	TC	0.029	1.39e-06	-
rs10892871	miR-100-5p, miR-125-5pb	11	122654600	G	T	UBASH3B	TC	0.023	1.66e-06	HDL
rs12422102	miR-100-5p, miR-125-5pb	11	122612607	A	G	NA*	TC	0.028	5.51e-06	-
rs10790514	miR-100-5p, miR-125-5pb	11	122624108	C	T	NA*	TC	0.027	5.82e-06	-
rs11218712	miR-100-5p, miR-125-5pb	11	122615127	G	C	NA*	TC	0.027	6.74e-06	-
rs11218714	miR-100-5p, miR-125-5pb	11	122624923	G	A	NA*	TC	0.027	9.78e-06	-
rs10790521	miR-125b-5p	11	122709411	G	T	UBASH3B	TC	0.02	8.44e-08	-
rs11218771	miR-125b-5p	11	122717876	T	C	UBASH3B	TC	0.017	2.53e-06	-
rs4958756	miR-1303	5	154026018	C	T	NA*	HbA1c	-0.009	1.37e-06	-
rs6877043	miR-1303	5	154028560	C	T	NA*	HbA1c	-0.009	1.8e-06	-
rs3867429	miR-1303	5	154072395	C	T	LARP1	HbA1c	-0.009	5.1e-06	-
rs6863954	miR-1303	5	154077963	C	T	LARP1	HbA1c	-0.009	9.77e-06	-
rs7503849	miR-132-3p	17	2211333	T	C	SMG6	Pro-Ins	0.11	2.33e-06	-
rs10898866	miR-139-5p	11	72411099	T	C	ARAP1	Pro-Ins	-0.053	1.53e-13	-
rs11605042	miR-139-5p	11	72700619	A	G	ARAP1	Pro-Ins	-0.053	5.24e-13	-
rs12797628	miR-139-5p	11	72630298	A	G	PDE2A	Pro-Ins	-0.049	1.65e-09	-
rs6951827	miR-148a-3p	7	25931533	G	A	NA*	TG	0.028	8.98e-07	-
rs2228251	miR-152	17	43349093	C	T	SP2	HbA1c	-0.009	1.37e-06	-
rs2229358	miR-152	17	43349153	A	G	SP2	HbA1c	-0.009	1.37e-06	-
rs2228253	miR-152	17	43349043	C	T	SP2	HbA1c	0.008	1.83e-06	-
rs2318118	miR-152	17	43362231	A	G	SP2	HbA1c	-0.008	1.83e-06	-
rs11079801	miR-152	17	43352075	C	G	SP2	HbA1c	-0.008	2.42e-06	-
rs11652185	miR-152	17	43371905	C	T	PNPO	HbA1c	0.008	3.19e-06	-
rs2325751	miR-152	17	43372800	G	T	PNPO	HbA1c	-0.008	3.19e-06	-
rs9895863	miR-152	17	43362028	A	G	SP2	HbA1c	0.008	3.19e-06	-
rs3764396	miR-152	17	43370968	C	T	SP2	HbA1c	-0.008	5.5e-06	-
rs4369725	miR-152	17	43361686	C	T	SP2	HbA1c	-0.008	1.39e-05	-
rs174548	miR-1908-5p	11	61571348	C	G	FADS1	LDL	0.047	2.29e-31	TG, TC, HDL, FG, HbA1c
rs174561	miR-1908-5p	11	61582708	T	C	FADS1	LDL	0.049	4.27e-18	TC, TG, HDL
rs2189239	miR-196b-5p	7	27197834	C	T	HOXA13	WHR	0.03	8e-07	-
rs2465275	miR-196b-5p	7	27105481	A	G	NA*	FI	-0.019	2.02e-05	-
rs11564055	miR-196b-5p	7	27105731	A	G	HOXA3	FI	0.018	2.12e-05	-
rs3760781	miR-199a-5p/miR-199a-3p	19	10947522	T	C	TMED1	LDL	0.053	3.62e-18	TC
rs7607369	miR-26b-5p	2	218414374	G	A	NA*	BMI	-0.016	1.1e-07	TG
rs1427445	miR-26b-5p	2	218690850	C	A	STK36	BMI	-0.015	3.84e-07	TG
rs492400	miR-26b-5p	2	218485029	T	C	USP37	BMI	-0.015	4.87e-07	TG
rs921968	miR-26b-5p	2	218407571	G	T	NA*	BMI	0.017	3.34e-06	-
rs10189479	miR-26b-5p	2	218422553	A	C	VIL1	BMI	0.017	3.34e-06	-
rs6720403	miR-26b-5p	2	218429535	C	A	VIL1	BMI	0.016	1.2e-05	-
rs17572485	miR-26b-5p	2	218431822	A	G	VIL1	BMI	0.016	1.35e-05	-
rs4674305	miR-26b-5p	2	218428603	T	C	VIL1	BMI	-0.016	1.35e-05	-
rs3821031	miR-26b-5p	2	218430526	T	C	VIL1	BMI	0.016	1.95e-05	-
rs1997243	miR-339-3p	7	1044141	G	A	C7orf50	TC	0.033	2.72e-10	HDL
rs10275401	miR-339-3p	7	1174307	C	A	NA*	TC	0.037	2.71e-07	-
rs1133122	miR-339-3p	7	1152936	A	C	ZFAND2A	TC	0.036	5.88e-07	-
rs6951245	miR-339-3p	7	1018557	A	G	C7orf50	TC	0.037	7.2e-07	-
rs4724725	miR-339-3p	7	1175115	A	G	HOXA13	TC	0.038	7.55e-07	-
rs11763020	miR-339-3p	7	1020652	T	C	C7orf50	TC	0.036	1.48e-06	-
rs2363286	miR-339-3p	7	1051989	G	A	C7orf50	TC	0.034	1.17e-05	-
rs2898290	miR-598	8	11576400	C	T	LINC00208	TG	0.022	5.32e-09	-
rs10097870	miR-598	8	11587007	G	A	NA*	TG	0.021	1.95e-08	WC
rs11998678	miR-598	8	11972641	C	T	NA*	TG	0.019	1.21e-07	-
rs920047	miR-598	8	11229966	A	G	NA*	TG	0.019	1.35e-07	-
rs10106207	miR-598	8	11157828	T	C	XKR6	TG	0.019	2.38e-07	-
rs2618451	miR-598	8	11518757	T	C	BLK	TG	0.02	2.6e-07	-
rs2001329	miR-598	8	11129349	T	C	XKR6	TG	0.019	4.67e-07	-
rs3021494	miR-598	8	11126024	G	A	XKR6	TG	0.019	5.61e-07	-
rs6601564	miR-598	8	11124541	G	A	XKR6	TG	0.019	6.1e-07	-
rs6601544	miR-598	8	10978514	C	T	XKR6	TG	0.018	7.1e-07	-
rs2252797	miR-598	8	11525150	G	C	BLK	TG	0.018	1.1e-06	-
rs10089518	miR-598	8	10982293	T	C	XKR6	TG	0.017	1.65e-06	-
rs1382567	miR-598	8	11493390	C	T	BLK	TG	0.017	1.69e-06	-
rs10106914	miR-598	8	11130141	G	T	XKR6	TG	0.018	1.79e-06	-
rs11777273	miR-598	8	11597597	T	C	NA*	TG	0.018	3.31e-06	-
rs1994224	miR-598	8	10109076	A	G	MSRA	TG	0.02	4e-06	-
rs17724467	miR-598	8	11118172	G	C	XKR6	TG	0.017	4.83e-06	-
rs9657519	miR-598	8	11087929	G	A	XKR6	TG	0.016	9.05e-06	-
rs2409691	miR-598	8	11085766	T	C	XKR6	TG	0.016	1.19e-05	-
rs7824675	miR-598	8	10385908	A	C	MSRA	TG	0.016	1.25e-05	-
rs4841500	miR-598	8	11130765	G	A	XKR6	TG	0.016	1.42e-05	-
NA*: Not annotated
Significance threshold: p-value <2.12x10-5 for SNPs imputed with HapMap (BMI, WHR, WC, FG, FI, Pro-Ins, HbA1c, LDL, HDL, TG, TC) and p-value <5.78x10-6 for SNPs imputed with 1000G (T2D, CAD)

## Sheet: Table S5
Supplementary Table 5. Identified me-QTLs
miRNA	SNPID	CpG	Cis/Trans	miR-eQTL SNP	SNP associated with cardiometabolic trait	CpG associated with cardiometbolic tait
miR-611	rs174538	cg16150798	Cis	-	FG, LDL, HDL, TG, TC	WC
miR-588	rs9388486	cg20229609	Cis	-	T2D	SBP, DBP
miR-1908-5p	rs174548	cg03921599	Cis	√	FG, HbA1c, LDL, HDL, TG, TC	LDL, TC
miR-199a-1	rs3786719	cg02907064	Cis	-	LDL, TC	LDL
miR-6745	rs901750	cg00724111	Cis	-	HDL	FI, SBP, DBP
miR-8073	rs3809346	cg22382805	Cis	-	CAD	FI
miR-653, miR-489	rs2528521	cg06934092	Cis	-	BMI	FG, FI, TC
miR-8073	rs3809346	cg19700260	Cis	-	CAD	DBP
miR-148a	rs4722551	cg25573884	Cis	-	LDL, TG, TC	-
miR-148a	rs4722551	cg10085138	Cis	-	LDL, TG, TC	-
miR-148a	rs4722551	cg14536372	Cis	-	LDL, TG, TC	-
miR-148a	rs4722551	cg24254488	Cis	-	LDL, TG, TC	-
miR-1908-5p	rs174561	cg14725641	Cis	√	LDL, HDL, TG, TC	-
miR-1908-5p	rs174561	cg03735013	Cis	√	LDL, HDL, TG, TC	-
miR-196a-2	rs11614913	cg13233407	Cis	-	WHR	-
miR-196a-2	rs11614913	cg02344911	Cis	-	WHR	-
miR-3115	rs561136	cg25610515	Cis	-	BMI	-
miR-4681	rs7923896	cg13996514	Cis	-	WC	-
miR-548aq	rs11705701	cg15487251	Cis	-	WC, FG, T2D	-
miR-642a	rs11671664	cg13320842	Cis	-	BMI	-
miR-6848	rs7003945	cg14357577	Cis	-	T2D	-
miR-6863	rs8051191	cg26973177	Cis	-	HDL	-
miR-8073	rs3809346	cg22232704	Cis	-	CAD	-
miR-8085	rs8100239	cg18612786	Cis	-	LDL	-
miR-598	rs10097870	cg24861686	Cis	√	WC, TG	-
miR-598	rs10097870	cg03326563	Cis	√	WC, TG	-
miR-598	rs10106914	cg21300361	Cis	√	TG	-
miR-339-3p	rs10275401	cg14764357	Cis	√	TC	-
miR-100, miR-125b	rs10892871	cg16423756	Cis	√	HDL, TC	-
miR-100, miR-125b	rs10892873	cg05931265	Cis	√	HDL, TC	-
miR-139	rs12797628	cg20179907	Cis	√	Pro-Ins	-
miR-1908-5p	rs174548	cg27278729	Cis	√	FG, HbA1c, LDL, HDL, TG, TC	-
miR-196b-5p	rs2189239	cg21404045	Cis	√	WHR	-
miR-196b-5p	rs2189239	cg17950095	Cis	√	WHR	-
miR-152	rs2228251	cg01135546	Cis	√	HbA1c	-
miR-196b-5p	rs2465275	cg00445443	Cis	√	FI	-
miR-196-5p	rs2465275	cg10319053	Cis	√	FI	-
miR-196-5p	rs2465275	cg23206851	Cis	√	FI	-
miR-196-5p	rs2465275	cg04027736	Cis	√	FI	-
miR-196-5p	rs2465275	cg06166490	Cis	√	FI	-
miR-196-5p	rs2465275	cg02225599	Cis	√	FI	-
miR-196-5p	rs2465275	cg01217984	Cis	√	FI	-
miR-196-5p	rs2465275	cg19432993	Cis	√	FI	-
miR-196-5p	rs2465275	cg19598584	Cis	√	FI	-
miR-598	rs2618451	cg04335815	Cis	√	TG	-
miR-10b-5p, miR-126-3p	rs687289	cg14653977	Cis	√	LDL, TC, CAD	-
miR-598	rs7824675	cg01970784	Cis	√	TG	-
miR-6784	rs12946454	cg11450744	Trans	-	SBP	-
miR-611	rs174538	cg00723041	Trans	-	FG, LDL, HDL, TG, TC	-
miR-611	rs174538	cg17901584	Trans	-	FG, LDL, HDL, TG, TC	-
miR-611	rs174538	cg16000331	Trans	-	FG, LDL, HDL, TG, TC	-
miR-611	rs174538	cg09978077	Trans	-	FG, LDL, HDL, TG, TC	-
miR-611	rs174538	cg25536676	Trans	-	FG, LDL, HDL, TG, TC	-
miR-611	rs174538	cg27168858	Trans	-	FG, LDL, HDL, TG, TC	-
miR-1908-5p	rs174548	cg03440556	Trans	√	FG, HbA1c, LDL, HDL, TG, TC	-
miR-1908-5p	rs174548	cg17901584	Trans	√	FG, HbA1c, LDL, HDL, TG, TC	-
miR-1908-5p	rs174548	cg16000331	Trans	√	FG, HbA1c, LDL, HDL, TG, TC	-
miR-1908-5p	rs174548	cg27168858	Trans	√	FG, HbA1c, LDL, HDL, TG, TC	-
miR-1908-5p	rs174548	cg00723041	Trans	√	FG, HbA1c, LDL, HDL, TG, TC	-
miR-1908-5p	rs174548	cg09978077	Trans	√	FG, HbA1c, LDL, HDL, TG, TC	-
miR-1908-5p	rs174548	cg25536676	Trans	√	FG, HbA1c, LDL, HDL, TG, TC	-
miR-339-3p	rs1997243	cg08020762	Trans	√	HDL, TC	-
miR-339-3p	rs1997243	cg22825631	Trans	√	HDL, TC	-
miR-339-3p	rs1997243	cg05627639	Trans	√	HDL, TC	-
miR-339-3p	rs1997243	cg19849509	Trans	√	HDL, TC	-
miR-339-3p	rs1997243	cg15473751	Trans	√	HDL, TC	-
miR-339-3p	rs1997243	cg16498913	Trans	√	HDL, TC	-
miR-339-3p	rs1997243	cg01196712	Trans	√	HDL, TC	-
miR-339-3p	rs1997243	cg26451735	Trans	√	HDL, TC	-
miR-339-3p	rs1997243	cg21284400	Trans	√	HDL, TC	-
miR-339-3p	rs1997243	cg10480062	Trans	√	HDL, TC	-
miR-339-3p	rs1997243	cg13565492	Trans	√	HDL, TC	-
miR-339-3p	rs1997243	cg19510127	Trans	√	HDL, TC	-
miR-339-3p	rs1997243	cg07561848	Trans	√	HDL, TC	-

## Sheet: Table S6
Supplementary Table 6: CpG sites in miRNA-related regions associated with cardiometabolic traits
miRNA	BMI			WC			WHR			FG			FI			T2D			LDL			HDL			TG			TC			SBP			DBP			CHD
	CpG	Effect	P value	CpG	Effect	P value	CpG	Effect	P value	CpG	Effect	P value	CpG	Effect	P value	CpG	Effect	P value	CpG	Effect	P value	CpG	Effect	P value	CpG	Effect	P value	CpG	Effect	P value	CpG	Effect	P value	CpG	Effect	P value	CpG	Effect	P value
miR-10b-5p	cg25820279	0.0005	0.01535	x			x			cg22171085	0.0168	0.004936	cg22171085	0.0052	0.002001	x			x			x			x			cg25820279	0.002	0.04374	cg21235151	0.0001	0.04689	x			cg27215033	-0.0104	0.007419
													cg25984400	-0.0051	0.005648
miR-100-5p	x			x			x			x			cg14724899	-0.0024	0.04774	x			x			cg14724899	0.0031	0.04021	cg14724899	-0.0035	0.006713	x			x			x			x
miR-125b-5p	cg03891346	0.0005	0.01793	x			cg20475322	0.0257	0.01455	cg05678526	0.0067	0.03681	cg05678526	0.0019	0.04351	x			cg06749053	-0.0015	0.02387	cg26363555	-0.004	0.04531	x			cg06749053	-0.0013	0.03908	cg24603444	0	0.008845	cg24603444	0.0001	0.001923	x
										cg26363555	0.0115	0.04092																						cg26363555	0.0002	0.008566
miR-126-3p	x			x			x			x			x			x			x			cg08529852	-0.0056	0.02008	x			x			x			x			x
miR-1303	x			x			x			cg02422812	0.004	0.04952	x			x			x			x			x			x			x			x			x
miR-132	x			x			x			cg21810173	0.0063	0.02222	x			x			cg03978498	0.0013	0.01868	cg14610962	0.0017	0.008034	cg00572843	0.0061	0.01147	cg03978498	0.0016	0.002747	cg14610962	0	0.01896	x			x
																			cg18758230	-0.0006	0.04925	cg00940313	-0.001	0.02502	cg05744073	0.0023	0.03117				cg24045832	0.0001	0.0308
																									cg04631281	-0.0011	0.03756
miR-138-2	cg19890879	0.0005	0.01742	x			cg02961808	-0.0391	0.01759	cg02961808	-0.0248	0.001062	cg08738300	0.004	0.01976	x			cg08738300	-0.0019	0.0364	x			x			cg12796028	-0.0005	0.0434	cg07289306	0.0001	0.003029	cg07289306	0.0001	0.007903	cg19444609	-0.0053	0.01282
										cg12796028	0.0037	0.03672																			cg19444609	0	0.02191	cg11632238	0.0001	0.04687	cg16646616	-0.0076	0.02755
																																					cg07289306	-0.0043	0.03123
miR-139	cg15913680	0.0002	0.04259	x			cg09612929	0.0262	0.03637	cg11457700	0.0199	0.006784	cg23801021	0.0011	0.01622	cg23186104	0.0054	0.0004228	cg04972341	-0.0011	0.0266	x						x			x			cg04972341	-0.0001	0.04919	x
	cg23186104	-0.0002	0.04621				x			cg23186104	0.0053	0.04229				cg15913680	0.0061	0.005045																			x
miR-148a-3p	x			cg15263946	0.0002	0.01076	x			x			x			x			cg18188200	0.0004	0.03964	cg25771013	-0.0161	0.0006572	cg03853208	0.0109	0.004829	cg18188200	0.0005	0.001936	x			x
																						cg16291657	-0.0078	0.004701	cg25771013	0.0115	0.006337
																						cg07184013	-0.0092	0.005186	cg16291657	0.0065	0.008079
																						cg03853208	-0.012	0.005569	cg25573884	0.0023	0.0218
																						cg18188200	0.0011	0.007651	cg09596116	0.0035	0.02195
																						cg09596116	-0.0045	0.01103	cg07184013	0.0066	0.02541
																						cg24254488	-0.0096	0.01405
																						cg10085138	-0.0064	0.0278
miR-152	cg10382221	0.0005	0.03516	x			x			x			x			x			x			cg10382221	-0.007	0.00655	cg21384971	0.0033	0.01331	x			x			cg21384971	-0.0001	0.02246	x
																						cg05096161	-0.0051	0.04759	cg10382221	0.0055	0.01621
																									cg03569507	-0.0044	0.01943
																									cg05096161	0.005	0.02795
miR-1908-5p	x			x			x			cg16213375	0.0096	0.026	cg25326896	-0.0012	0.01819	x			cg16213375	0.0016	0.01412	x			cg16213375	0.003	0.02634	cg03921599	0.001	0.003536	cg10515671	0.0001	0.001985	cg10515671	0.0001	0.01538	x
													cg25401284	-0.0014	0.02006				cg15598662	0.0007	0.02167				cg07689907	0.0039	0.04429	cg16213375	0.0017	0.005673
													cg09462826	0.0024	0.02825				cg03921599	0.0008	0.03374							cg12517394	0.0006	0.02839
													cg03735013	-0.001	0.0297				cg07709195	-0.0021	0.04627							cg15598662	0.0006	0.03397
													cg15598662	-0.0012	0.04476
miR-196a-2-3p	cg25882785	0.0004	0.02661	x			cg03833604	0.0174	0.04912	x			cg03833604	0.0027	0.02352	x			cg00699029	0.0049	0.0314	cg20402783	0.0136	0.0282	cg03212952	0.005	0.002258	cg00699029	0.0053	0.01342	cg16636522	-0.0003	0.0003617	cg16636522	-0.0004	0.007376	cg00699029	-0.0212	0.0283
	cg03833604	0.0003	0.03277										cg10864433	-0.002	0.02894				cg25882785	0.0019	0.03272	cg03212952	-0.004	0.03018	cg02294649	-0.0024	0.03418	cg25882785	0.0019	0.02295	cg02294649	-0.0001	0.01389
													cg02294649	0.0021	0.04876				cg02009895	0.0011	0.04614										cg25931385	0	0.0235
																			cg20402783	-0.0049	0.04764										cg21623748	0	0.03275
																															cg03833604	-0.0001	0.0353
																															cg08900043	-0.0001	0.03777
																															cg04710764	0	0.04364
miR-196b-5p	x			x			cg05517976	-0.0168	0.02884	cg05210501	0.0205	0.02796	x			x			x			cg17047659	-0.0031	0.01711	cg17047659	0.0024	0.04315	cg00870179	0.0009	0.02156	cg17047659	-0.0001	0.03796	x			x
																						cg05092861	-0.0039	0.0328	cg05092861	0.0032	0.04567
miR-199a-1	cg23047544	0.0002	0.04666	x			x			x			cg17178220	-0.0031	0.001527	cg23068797	0.0024	0.01166	cg02907064	0.0014	0.03812	x			x			x			cg06754197	0.0001	0.005572	x			cg03322057	0.0122	0.04155
																															cg18544365	0	0.04644
miR-26b-5p	x			x			cg02675502	-0.0086	0.008145	cg23889021	-0.0106	0.03406	cg15616915	0.0075	0.000498	x			cg15616915	0.0031	0.005366	cg15616915	-0.0093	0.0004194	cg15616915	0.0088	0.0001593	cg27291385	0.0028	0.01876	cg15616915	-0.0001	0.00493	cg03395188	-0.0003	0.003633	x
																			cg27291385	0.0034	0.005962	cg01264826	0.0025	0.01636				cg03995228	-0.001	0.0353	cg03395188	-0.0001	0.009496	cg18853435	0	0.01153
																			cg03995228	-0.0013	0.007461	cg23889021	0.0039	0.02585				cg11806703	0.0008	0.04564	cg23889021	0.0001	0.02702	cg15616915	-0.0002	0.0461
miR-3115	x			x			cg22683154	-0.0413	0.02579	x			x			x			cg06958034	0.0009	0.03226	x			x			cg06958034	0.001	0.01049	x			x			x
							cg12578844	-0.0092	0.02815										cg25977026	-0.0009	0.0335
							cg07785945	0.0084	0.03945
miR-3150b	x			x			x			x			x			x			x			x			x			x			x			x			x
miR-3161	x			x			x			x			cg00394658	0.0051	0.008127	x			cg06780358	0.0009	0.02942	cg19851384	0.0022	0.02252	x			cg06780358	0.001	0.006767	x			x			cg19851384	0.0048	0.005908
													cg13646917	0.0037	0.04002							cg06780358	0.0018	0.0492													cg06780358	-0.0037	0.03818
miR-3193	x			x			cg00413099	0.0128	0.01703	x			cg11850311	-0.0039	0.03126	cg11850311	0.0088	0.02371	cg27562717	0.0011	0.008123	x			cg26156301	-0.0014	0.01392	cg27562717	0.001	0.007806	x			x			cg26310240	0.002	0.01679
													cg14353231	0.0007	0.04735	cg26156301	-0.0024	0.02761	cg05194250	0.0008	0.02526							cg05194250	0.0008	0.01272							cg00494337	-0.0061	0.04639
miR-339-3p	cg13477101	0.0008	0.0006882	x			cg08569350	0.0185	0.03251	cg20007465	-0.0076	0.04244	cg21855816	-0.0024	0.04914	x			cg04816311	0.0036	0.02937	cg20007465	0.0035	0.008233	cg13477101	0.0062	0.01204	cg08569350	0.0012	0.03618	cg08082908	0	0.02114	cg08082908	0	0.00344	cg04816311	-0.0153	0.03536
	cg07217954	0.001	0.000772																cg27454412	0.004	0.03169							cg27454412	0.0036	0.0384				cg21855816	0.0001	0.005856
	cg27454412	0.0008	0.03621																															cg27454412	0.0004	0.01074
																																		cg07217954	0.0003	0.02634
miR-3909	x			x			cg21146537	0.0443	0.04473	cg14983728	0.0345	0.0008216	x			cg14983728	0.0171	0.003981	x			cg27436324	0.0027	0.02923	cg14983728	0.0078	0.0137	x			x			cg21146537	0.0003	0.0249	cg27436324	-0.0047	0.02982
							cg14983728	0.0447	0.04549	cg21146537	0.0332	0.00108				cg21146537	0.0122	0.03625																			cg02285386	0.0051	0.04671
										cg02285386	0.0107	0.01039
miR-3936	x			cg24060327	-0.0001	0.04575	x			cg20453264	0.0054	0.01397	x			cg24060327	-0.0027	0.02206	x			cg24060327	0.0016	0.02617	cg07538946	0.0015	0.02977	x			x			x			x
miR-3941	x			x			x			cg05081714	-0.0034	0.007745	cg08564661	-0.0051	0.002336	cg10576280	-0.0091	0.009929	x			x			cg11676599	0.0018	0.02204	cg03205140	-0.0025	0.03577	x			cg08564661	0.0002	0.0009679	x
										cg11676599	0.0058	0.01624	cg10576280	-0.0038	0.02823	cg08564661	-0.0076	0.02954																cg03205140	0.0003	0.007731
													cg03205140	-0.0049	0.04109	cg03142365	0.0026	0.04646																cg11287521	-0.0001	0.04869
																cg11287521	0.0038	0.04866
miR-4263	cg04221355	0.0003	0.03269	x			cg18712919	0.0338	0.03154	cg05075067	0.0025	0.04009	cg22164916	0.001	0.002216	x			cg14305763	0.001	0.0072	cg05075067	0.0011	0.01017	x			cg14305763	0.001	0.009593	cg00031476	0.0001	0.01148	cg00031476	0.0001	0.009347	cg05075067	-0.0025	0.000927
							cg03177025	-0.0236	0.03979	cg00521934	0.0071	0.04933							cg15078838	0.0033	0.03634	cg18313116	0.0013	0.04076				cg03177025	0.0017	0.02329				cg16651262	-0.0001	0.01347	cg06869899	-0.0016	0.04125
																			cg03177025	0.0016	0.04215	cg10266196	0.0011	0.04962				cg07291923	0.0007	0.04981				cg08364093	-0.0001	0.03834
miR-4419a	x			x			x			x			x			x			x			x			x			x			x			x			x
miR-4517	x			cg05032813	0.0001	0.03079	cg05032813	0.0069	0.01833	cg23517548	0.0062	0.01403	x			cg07624948	0.0077	0.03334	x			x			x			x			x			x			cg10277624	-0.0057	0.00565
miR-4531	x			x			x			x			x			x			x			x			x			x			x			x			x
miR-4639	x			cg25345817	0.0001	0.004509	cg25345817	0.01	0.0001198	cg26839812	0.006	0.007309	cg25345817	0.0008	0.01238	cg26839812	0.0028	0.02881	x			x			cg25345817	0.0013	0.0003443	x			x			x			cg26839812	-0.0035	0.02316
							cg03520771	-0.0083	0.0137				cg01211867	0.0012	0.01518										cg27408887	-0.001	0.04293
													cg26839812	0.0014	0.03339
miR-4681	x			x			cg14351425	-0.0395	0.04687	x			x			x			x			x			x			cg06298680	0.0008	0.01385	cg10515982	0.0001	0.04583	x			x
miR-4688	x			cg00530720	0.0004	0.03487	cg20666386	0.0561	0.01738	cg03044514	0.0056	0.01266	x			x			x			cg00530720	-0.0113	2.61e-05	cg03519157	0.0099	0.003903	x			x			cg03519157	0.0004	0.007291	x
							cg00530720	0.0378	0.02501													cg20666386	-0.0129	0.0006903	cg20666386	0.0069	0.03936
																						cg03519157	-0.0124	0.001333
miR-4721	cg01868213	-0.0001	0.0109	cg22778981	-0.0005	0.02494	x			cg04459753	0.0065	0.007439	x			x			cg04459753	0.0009	0.007437	x			x			cg04459753	0.0009	0.006249	cg08230469	0	0.003439	cg08230469	0.0001	0.002519	x
										cg02666966	0.003	0.04836																			cg00348858	-0.0001	0.00783
miR-4728	cg23731030	0.0006	0.003914	x			cg22778981	-0.0449	0.01671	x			x			cg19656808	-0.0095	0.02822	x			x			x			cg26111030	-0.0011	0.04846	x			x			cg16065186	-0.0101	0.01046
	cg23333072	0.0007	0.01205				cg27005179	-0.0139	0.03424							cg23333072	0.0106	0.03053																			cg11993754	-0.0103	0.03696
	cg13263114	0.0005	0.01836
miR-4729	cg13521620	0.0005	0.004049	x			x			x			cg03431989	-0.0009	0.0266	x			cg10118968	-0.0025	0.02146	cg24865110	-0.0071	0.01854	x			cg10118968	-0.0024	0.01985	cg14095148	0.0001	0.002229	cg14095148	0.0001	0.005495	cg09008896	-0.0054	0.02105
																						cg03431989	0.0011	0.02482							cg03431989	0	0.02595	cg09008896	0.0001	0.04808
																						cg12080306	-0.0055	0.0384
miR-4738	cg19302996	-0.0007	0.01972	x			x			cg27414263	0.0046	0.01048	cg25814096	0.0056	0.001221	x			cg25814096	0.0026	0.003471	cg26335430	-0.0026	0.002953	x			cg25814096	0.0021	0.01312	cg20184405	-0.0001	0.003247	cg16472998	0	0.04656	cg04303024	-0.002	0.0127
	cg13182713	-0.0006	0.02885							cg25814096	0.0156	0.01105	cg04303024	0.0007	0.04919				cg19003708	0.0007	0.04443	cg08301181	-0.0078	0.005047				cg19003708	0.0007	0.02828	cg08301181	-0.0001	0.03068				cg16472998	0.0021	0.04438
miR-4748	cg03638677	-0.0001	0.03524	cg15334028	-0.0001	0.001422	x			x			cg24475744	0.0023	0.006858	cg07248407	-0.0012	0.03433	cg15334028	-0.0004	0.006788	cg15334028	0.0011	0.004935	cg15334028	-0.0007	0.04423	cg20041257	-0.0006	0.02626	x			cg26994774	0	0.02748	cg19485268	-0.0052	0.02799
				cg20041257	-0.0001	0.01506													cg20041257	-0.0007	0.01175																cg24475744	-0.0043	0.02931
				cg26994774	0.0001	0.01549
miR-4779	cg11994551	0.0001	0.01307	x			x			x			cg23876751	0.0018	0.03834	x			cg06002975	0.0008	0.02762	cg07133479	-0.0052	0.02231	x			cg06002975	0.0007	0.02954	x			x			cg23811061	-0.0046	0.03485
																												cg07133479	-0.0018	0.04221
miR-489	cg03722243	0.0007	0.001553	cg07969984	0.0003	0.008822	cg07969984	0.0249	0.01466	cg06934092	0.0158	0.04556	cg06934092	0.0051	0.02356	cg07969984	0.0055	0.0439	cg17449465	-0.0048	0.008507	cg19524362	-0.003	0.00222	x			cg17449465	-0.0041	0.01997	cg05876738	0.0001	0.01105	cg05876738	0.0001	0.002462	cg01460227	-0.0089	0.02146
	cg13095704	0.0007	0.005773										cg05284750	0.0021	0.04561							cg23239396	-0.0047	0.01843				cg06934092	-0.0023	0.03488	cg19524362	0	0.03753	cg07969984	0.0002	0.005302	cg07969984	-0.0062	0.03789
	cg12510028	0.0002	0.02287																			cg01460227	-0.0046	0.02597				cg03722243	-0.0021	0.04203				cg20276156	0.0002	0.03285
	cg16589214	0.0002	0.03613																															cg01460227	0.0001	0.03979
	cg20276156	0.0004	0.03838
miR-4999	x			x			x			cg06643102	0.0036	0.01239	x			x			x			x			cg10373780	-0.0016	0.01813	x			x			cg14749334	0.0001	0.0227	x
miR-5004	cg23888902	0.0002	0.005611	x			x			cg18352916	-0.0112	0.005825	x			cg12837744	0.0102	0.009946	cg23888902	0.001	0.0002453	cg16496847	0.0014	0.01301	cg09045050	0.0019	0.0419	cg02854226	0.0019	5.12e-05	cg10305851	0	0.02108	cg12837744	0.0002	0.008825	cg23302845	0.0021	0.02609
										cg19184348	0.0093	0.0138				cg16496847	-0.0023	0.01198	cg02854226	0.0017	0.000306	cg23888902	-0.0013	0.03273				cg09045050	0.0012	0.003871				cg05413918	0.0001	0.01667	cg02652579	0.0091	0.03152
										cg09045050	0.0068	0.02166				cg05413918	0.0035	0.02601	cg01283917	0.0011	0.01466							cg23888902	0.0007	0.006164				cg22289662	0.0002	0.02834
										cg01283917	0.0066	0.02219							cg15543443	0.0008	0.01474							cg01283917	0.0011	0.00982
										cg16496847	-0.0035	0.0243							cg09045050	0.001	0.02561							cg15543443	0.0008	0.0113
										cg24747537	-0.0087	0.03206
										cg05051142	0.0053	0.04971
miR-544b	x			x			x			x			x			x			x			x			x			cg13144004	0.0006	0.03788	x			x			x
miR-548aq	x			x			x			x			x			cg12781915	0.0126	0.02236	x			x			x			x			cg13618735	0	0.01024				cg18179849	0.0065	0.03332
																cg15487251	0.0075	0.02733													cg01970791	0	0.02414
miR-548bb	x			x			x			cg08195983	0.0106	0.01258	cg25736251	0.0034	0.002083	cg08195983	0.0062	0.01104	x			cg10541332	-0.004	0.02762	x			cg15570148	0.0014	0.02779	cg08195983	0.0001	0.01773	cg15570148	0.0001	0.02471	cg17573813	-0.0065	0.005556
										cg26322434	0.0047	0.04557				cg25736251	0.0046	0.03978													cg15570148	0.0001	0.02405	cg08195983	0.0001	0.03191
																																		cg10541332	0.0001	0.03332
																																		cg24504954	0.0001	0.04232
																																		cg02854288	0.0002	0.04247
miR-5590	x			cg02499308	-0.0004	0.01684	cg02499308	-0.0344	0.01432	x			x			x			cg02812142	-0.0019	0.03234	cg18766847	0.0049	0.007705	x			x			x			x			cg18766847	0.0107	0.001077
																																					cg02812142	0.0091	0.02241
miR-588	x			cg22174408	-0.0001	0.0395	cg22174408	-0.0075	0.0493	cg21089903	0.0046	0.01783	x			cg19875578	-0.003	0.03859	x			x			cg19875578	-0.0016	0.04784	x			cg20229609	0.0002	0.01475	cg20229609	0.0003	0.03398	cg00063066	0.0052	0.04811
miR-598	x			x			x			cg04657224	0.0025	0.00609	x			x			cg27025752	0.0006	0.00422	cg12276019	-0.0091	0.0318	cg12276019	0.0106	0.004063	cg27025752	0.0006	0.004966	x			x			cg12276019	-0.0163	0.03408
										cg26675876	0.006	0.02861							cg12276019	0.0043	0.01463				cg11051055	0.0081	0.004593	cg11051055	0.0034	0.008782
																			cg11051055	0.0031	0.02087				cg27025752	0.0013	0.008438	cg11434468	0.0006	0.0429
miR-611	cg11730100	-0.0002	0.008467	cg16150798	0.0001	0.01063	cg25385684	0.0107	0.03074	cg26061001	0.004	0.02075	cg26061001	0.0011	0.02377	cg22704775	0.0097	0.01083	cg19038968	0.0006	0.01998	cg07583651	0.0011	0.01954	cg22704775	0.0039	0.03598	cg19038968	0.0006	0.01369	cg14086033	0	0.02903	x			cg22662482	-0.0024	0.04835
	cg15497734	-0.0002	0.03178	cg03805684	-0.0004	0.04328	cg11730100	0.0091	0.03663	cg11730100	0.0041	0.04073
				cg11730100	0.0001	0.04855				cg22704775	0.0131	0.04389
miR-638	cg03638677	-0.0001	0.03524	cg15334028	-0.0001	0.001422	cg10948777	-0.0122	0.008746	x			cg24475744	0.0023	0.006858	cg07248407	-0.0012	0.03433	cg15334028	-0.0004	0.006788	cg15334028	0.0011	0.004935	cg15334028	-0.0007	0.04423	cg20041257	-0.0006	0.02626	x			cg26994774	0	0.02748	cg19485268	-0.0052	0.02799
				cg20041257	-0.0001	0.01506	cg15334028	-0.0052	0.03155										cg20041257	-0.0007	0.01175	x															cg24475744	-0.0043	0.02931
				cg26994774	0.0001	0.01549	cg26994774	0.0075	0.04166
miR-640	cg12488919	0.0005	0.007075	x			x			x			x			cg06554062	0.0046	0.003249	x			x			cg26106524	0.0019	0.02813	x			x			x			x
																cg18520411	0.0034	0.008092
																cg18426345	-0.002	0.008142
																cg03709012	0.0034	0.02259
miR-642a	x			x			x			cg14661225	0.0082	0.04479	cg18088844	0.0023	0.006345	cg27657862	0.0077	0.005952	cg09997082	0.0038	0.01285	cg04689379	0.0044	0.04881	x			cg27657862	0.0019	0.004408	x			x			cg18088844	0.0039	0.04642
																			cg08033165	0.0034	0.0193	cg27657862	0.0033	0.04928				cg08033165	0.0035	0.01141
																			cg27657862	0.0015	0.04136							cg09997082	0.0032	0.0263
miR-653	cg03722243	0.0007	0.001553	cg07969984	0.0003	0.008822	cg07969984	0.0249	0.01466	cg06934092	0.0158	0.04556	cg06934092	0.0051	0.02356	cg07969984	0.0055	0.0439	cg17449465	-0.0048	0.008507	cg19524362	-0.003	0.00222	x			cg17449465	-0.0041	0.01997	cg05876738	0.0001	0.01105	cg05876738	0.0001	0.002462	cg01460227	-0.0089	0.02146
	cg13095704	0.0007	0.005773										cg05284750	0.0021	0.04561							cg23239396	-0.0047	0.01843				cg06934092	-0.0023	0.03488	cg19524362	0	0.03753	cg07969984	0.0002	0.005302	cg07969984	-0.0062	0.03789
	cg12510028	0.0002	0.02287																			cg01460227	-0.0046	0.02597				cg03722243	-0.0021	0.04203				cg20276156	0.0002	0.03285
	cg16589214	0.0002	0.03613																															cg01460227	0.0001	0.03979
	cg20276156	0.0004	0.03838
miR-6745	cg13734410	0.0004	0.007868	x			x			x			cg16541628	0.0025	0.03057	x			cg08300419	-0.0007	0.02317	x			cg08300419	-0.0015	0.02026	cg08300419	-0.0007	0.01275	cg24779587	0.0001	0.03451	cg00724111	-0.0003	0.01536	cg25462903	0.0058	0.0313
													cg00724111	0.0056	0.03097				cg15512352	0.0009	0.0389				cg15026026	-0.0016	0.02471	cg15512352	0.0009	0.03454	cg00724111	-0.0001	0.04389				cg16541628	0.0053	0.04606
miR-6746	x			x			x			cg23378144	0.0063	0.04846	cg23378144	0.0018	0.04795	cg20691408	0.0063	0.002275	x			x			x			cg03046346	0.0011	0.01184	x			cg20691408	0.0001	0.02325	cg18495298	-0.0034	0.006306
miR-6761	cg20884605	0.0005	0.04714	x			x			cg13955512	-0.006	0.0001203	x			x			cg21470387	-0.002	0.03873	cg10887937	-0.004	0.01138	cg20884605	0.0087	0.0005407	cg21470387	-0.0019	0.04095	x			x			cg10449070	-0.0038	0.02937
										cg10887937	0.0111	0.013										cg13955512	0.0011	0.04052													cg13955512	-0.0019	0.04648
																						cg20884605	-0.0058	0.04065
miR-6766	x			x			cg24365117	0.0484	0.01508	cg10843046	-0.0102	0.01882	cg12344004	-0.0019	0.01236	x			x			cg01877814	-0.0084	0.004726	cg01192051	0.005	0.04007	x			cg01192051	-0.0001	0.00652	cg01192051	-0.0003	0.002255	x
							cg01877814	0.0366	0.04772	cg24365117	0.0197	0.03204	cg01877814	0.0055	0.02481							cg01192051	-0.0074	0.007394	cg04339246	0.0026	0.0454							cg22187094	0.0001	0.004675
										cg27576615	-0.0064	0.03516	cg24365117	0.0059	0.02566							cg24365117	-0.0086	0.007677
													cg20359524	0.0009	0.03984
													cg10843046	-0.0025	0.04499
miR-6773	cg06962442	0.0002	0.001902	x			cg21954346	-0.0106	0.04058	cg06723863	0.0152	0.0439	cg22190721	0.0039	0.01082	x			x			cg01177854	-0.0072	0.0004667	cg01177854	0.0052	0.003974	x			cg27217214	-0.0001	0.001842	cg27217214	-0.0002	0.0009439	cg05510337	0.0061	0.01714
	cg20264732	0.0004	0.01309							cg01177854	0.0119	0.04423	cg01177854	0.004	0.01695							cg16562724	-0.0091	0.0007724	cg04513006	0.0055	0.005691							cg08694699	0.0002	0.0129	cg00944421	0.018	0.02186
	cg08886823	0.0007	0.02727										cg00944421	0.0084	0.02016							cg08886823	-0.0102	0.008705	cg20264732	0.0046	0.01258										cg08886823	-0.0144	0.04512
	cg00944421	0.0008	0.0315										cg27217214	0.0025	0.0259							cg04328477	-0.0073	0.02464	cg08694699	0.0058	0.01287
																						cg04513006	-0.005	0.02613	cg04328477	0.0067	0.01968
																						cg08694699	-0.0057	0.02954
miR-6784	cg07473843	-0.0002	0.008827	x			cg18039474	-0.0108	0.04879	cg12880250	-0.0034	0.02711	x			x			x			cg07473843	0.002	0.02207	cg20878190	-0.0009	0.04365	x			cg04970158	0	0.02633	x			x
																						cg20878190	0.0012	0.02293
miR-6793	cg03638677	-0.0001	0.03524	x			cg10948777	-0.0122	0.008746	x			cg24475744	0.0023	0.006858	cg07248407	-0.0012	0.03433	cg15334028	-0.0004	0.006788	cg15334028	0.0011	0.004935	cg15334028	-0.0007	0.04423	cg20041257	-0.0006	0.02626	x			cg26994774	0	0.02748	cg19485268	-0.0052	0.02799
							cg15334028	-0.0052	0.03155										cg20041257	-0.0007	0.01175																cg24475744	-0.0043	0.02931
							cg26994774	0.0075	0.04166
miR-6813	cg14436426	0.0004	0.01032	cg00368565	-0.0001	0.03189	x			cg24513045	0.0071	0.01311	cg07079755	0.0017	0.01863	x			x			cg10029031	0.0016	0.02082	cg10029031	-0.0014	0.02384	cg00368565	0.0005	0.01661	cg18115660	0	0.03594	cg18115660	0	0.04273	cg10029031	0.0028	0.02165
													cg02173268	0.0012	0.02607																			cg10029031	0	0.04867
miR-6818	x			cg05794182	0.0002	0.04026	cg27515255	-0.0529	0.0007913	x			x			cg00471110	-0.0076	0.005376	cg15550654	0.0025	0.0332	x			cg15550654	0.0051	0.04538	cg15550654	0.0026	0.0201	x			x			cg00471110	0.0057	0.02862
				cg27515255	-0.0003	0.04996	cg03538345	0.0319	0.04485
miR-6821	cg24733497	-0.0002	0.01599	cg12043019	-0.0002	0.02486	cg12043019	-0.0209	0.02629	cg23962478	0.007	0.0432	x			x			cg23962478	0.0011	0.03851	cg12043019	0.0055	0.0002704	cg12043019	-0.003	0.02864	cg21364723	0.002	0.0183	cg24394020	0	0.01617	x			x
	cg12043019	-0.0003	0.01798				cg03362871	0.0259	0.03156																			cg12043019	0.0013	0.03969
	cg27491509	0.0003	0.02109																									cg23962478	0.001	0.04637
	cg27467552	0.0006	0.03269
miR-6848	cg21282290	0.0002	0.007841	x			cg05080966	0.0506	0.01173	x			x			x			x			cg23094080	0.003	0.01909	cg25027167	0.0056	0.009921	cg23094080	0.001	0.03835	x			cg25027167	0.0002	0.03105	x
							cg13438334	0.012	0.03073													cg25027167	-0.0056	0.0214	cg11127482	0.004	0.0351
																						cg05080966	-0.0072	0.02454
miR-6863	x			x			x			x			cg04303879	0.0016	0.02991	x			x			cg04303879	-0.0022	0.01335	x			x			x			x			x
													cg17759354	-0.0029	0.0368							cg03455024	-0.0021	0.04499
miR-6882	x			x			cg20801110	0.0341	0.04578	cg04877966	0.0064	0.02519	x			cg04952827	0.0033	0.03843	x			x			x			x			x			x			cg18201393	0.002	0.02405
miR-6886	x			x			cg19751789	-0.0231	0.02875	cg22971501	-0.0253	0.001916	x			x			cg07960944	0.0017	0.005107	cg08826460	0.0031	0.03524	x			cg19751789	0.0023	0.0008028	cg12013591	-0.0001	0.01792	cg12013591	-0.0001	0.02492	x
							cg12013591	-0.0183	0.03687										cg19751789	0.002	0.005555							cg07960944	0.0018	0.002077
																			cg05249393	0.0014	0.01713							cg05249393	0.0016	0.005251
																												cg22381454	0.0008	0.03188
																												cg12013591	0.0012	0.03415
miR-6891	x			cg01517384	-0.001	0.008758	cg25954539	-0.1335	0.001481	cg03154077	-0.0319	0.003152	cg21279459	0.0068	0.00923	cg11255427	0.0188	3.11e-05	cg03154077	-0.0034	0.01678	cg11187245	0.0098	0.008057	cg05139028	-0.0131	0.0003087	cg03154077	-0.0037	0.00583	cg05129479	-0.0005	0.0406	x			cg05129479	0.059	0.001435
				cg25954539	-0.0012	0.01138	cg15454374	-0.0401	0.002546	cg26706521	0.0124	0.003396	cg26706521	0.0028	0.02176	cg03154077	-0.0165	0.009187	cg15633609	-0.0047	0.02769	cg20669822	0.0078	0.01922	cg11255427	0.0063	0.004159	cg11255427	0.0022	0.02543							cg25954539	0.0332	0.00796
				cg26706521	0.0002	0.01711	cg26706521	0.0212	0.02058	cg11255427	0.0183	0.01857	cg11255427	0.0043	0.04257	cg26259568	0.0069	0.01817	cg02718200	0.0053	0.02997	cg06646969	0.0018	0.02046	cg17830959	-0.0224	0.0308	cg09588770	-0.0031	0.02765							cg13902357	-0.0039	0.02597
				cg11187245	-0.0006	0.01945	cg11187245	-0.0493	0.03029	cg20669822	0.0186	0.04465				cg14651305	-0.0054	0.02574	cg12985770	-0.0053	0.03856	cg15454374	0.0045	0.03598				cg15633609	-0.0043	0.03508							cg26706521	0.0066	0.02758
				cg15454374	-0.0003	0.03465										cg13019553	-0.0514	0.03521	cg11255427	0.0021	0.03905	cg14998329	0.0055	0.04185													cg11187245	0.014	0.03605
				cg09671906	-0.0002	0.04793										cg06646969	0.0027	0.03878	cg09588770	-0.003	0.04327
miR-8073	cg19252199	-0.0009	0.03146	x			cg27546237	0.0276	0.02461	cg16405166	0.0115	0.002684	cg22382805	-0.0115	0.002894	cg15324756	0.0058	0.03376	x			cg06659727	-0.0099	0.007504	cg13596497	0.0047	0.02079	x			cg23187886	0	0.0198	cg19700260	-0.0001	0.02835	cg22757824	-0.0089	0.003983
										cg13596497	0.0148	0.02428	cg22232704	-0.0101	0.02105																						cg01956420	-0.0173	0.004439
													cg22757824	-0.0029	0.03695																						cg06659727	-0.019	0.005509
																																					cg17541528	-0.0157	0.006723
																																					cg24089600	-0.0139	0.01011
miR-8085	x			x			x			x			cg26470501	0.0041	0.01469	cg01070148	0.0019	0.01966	cg06455032	-0.002	0.007905	cg23269663	0.0059	0.0009169	cg06455032	-0.005	0.001668	cg26470501	0.002	0.01249	x			x			x
																cg06455032	-0.0064	0.03483	cg01141252	0.0007	0.0108	cg15877196	0.0024	0.02035	cg23269663	-0.0031	0.04771	cg01141252	0.0006	0.01654
																			cg26470501	0.0021	0.0133							cg06455032	-0.0016	0.02535
Significance threshold: p-value< 0.05

## Sheet: Table S7
Supplementary Table 7: CpGs annotated to GWAS-identified miRNAs associated with the same GWAS-identified cardiometabolic traits
miRNA	CpG	Chr.	Position	Effect	P value	Associated trait
miR-10b-5p	cg25820279	2	177001909	0.002	0.04374	TC‡
miR-100-5p	cg14724899	11	122051844	0.003	0.0402	HDL‡
miR-125b-5p	cg26363555	11	121973044	-0.004	0.0453	HDL‡
miR-125b-5p	cg06749053	11	121971219	-0.002	0.0239	LDL‡
miR-125b-5p	cg06749053	11	121971219	-0.001	0.0391	TC‡
miR-148a-3p	cg18188200	7	25991025	0	0.0396	LDL‡
miR-148a-3p	cg18188200	7	25991025	0.001	0.00194	TC‡
miR-148a-3p	cg25771013	7	25989735	0.012	0.00634	TG‡
miR-1908-5p	cg15598662	11	61582890	0.001	0.0217	LDL‡
miR-1908-5p	cg12517394	11	61582795	0.001	0.0284	TC‡
miR-1908-5p	cg16213375	11	61584727	0.003	0.0264	TG‡
miR-196a-1	cg10864433	17	46724237	-0.002	0.029	FI†
miR-196a-2-3p	cg03833604	12	54378500	0.003	0.0235	FI†
miR-196a-2-3p	cg03833604	12	54378500	0.017	0.0491	WHR*
miR-196b-5p	cg05517976	7	27220049	-0.017	0.0288	WHR*
miR-26b-5p	cg15616915	2	219266163	0.009	0.000159	TG‡
miR-3161	cg19851384	11	48001835	0.002	0.0225	HDL‡
miR-3161	cg06780358	11	48003065	0.002	0.0492	HDL‡
miR-339-3p	cg20007465	7	1068125	0.004	0.00823	HDL‡
miR-339-3p	cg08569350	7	1069812	0.001	0.0362	TC‡
miR-3936	cg24060327	5	131705240	0	0.0456	WC*
miR-3941	cg10576280	10	124133822	-0.009	0.00993	T2D†
miR-3941	cg08564661	10	124133785	-0.008	0.0295	T2D†
miR-3941	cg03142365	10	124134013	0.003	0.0465	T2D†
miR-3941	cg11287521	10	124134015	0.004	0.0487	T2D†
miR-4263	cg05075067	2	28113413	0.003	0.041	FG†
miR-4263	cg00521934	2	28114044	0.007	0.0493	FG†
miR-4263	cg22164916	7	76240583	0.001	0.00222	FI†
miR-4263	cg14305763	2	28114016	0.001	0.00959	TC‡
miR-4263	cg03177025	2	28112917	0.002	0.0233	TC‡
miR-4263	cg07291923	2	28113263	0.001	0.0498	TC‡
miR-4721	cg01868213	16	28857907	0	0.0109	BMI
miR-4738	cg25814096	17	73782472	0.003	0.00347	LDL‡
miR-4738	cg19003708	17	73780620	0.001	0.0444	LDL‡
miR-4748	cg15334028	6	111303184	0	0.00679	LDL‡
miR-4748	cg20041257	19	10828819	-0.001	0.0118	LDL‡
miR-4748	cg20041257	19	10828819	-0.001	0.0263	TC‡
miR-489	cg03722243	7	93205131	0.001	0.00155	BMI
miR-489	cg13095704	7	93205126	0.001	0.00577	BMI
miR-489	cg12510028	7	93205136	0	0.0229	BMI
miR-489	cg16589214	7	93204046	0	0.0361	BMI
miR-489	cg20276156	7	93204739	0	0.0384	BMI
miR-5004	cg18352916	6	33387089	-0.011	0.00583	FG†
miR-5004	cg09045050	6	33385967	0.007	0.0217	FG†
miR-5004	cg01283917	6	33386256	0.007	0.0222	FG†
miR-5004	cg16496847	6	33386108	-0.004	0.0243	FG†
miR-5004	cg24747537	6	33389172	-0.009	0.0321	FG†
miR-5004	cg05051142	6	33387205	0.005	0.0497	FG†
miR-548aq	cg12781915	3	185544099	0.013	0.0224	T2D†
miR-548aq	cg15487251	3	185544216	0.008	0.0273	T2D†
miR-5590	cg02812142	2	135595323	-0.002	0.0323	LDL‡
miR-588	cg19875578	6	126661172	-0.003	0.0386	T2D†
miR-598	cg12276019	8	11057947	0.011	0.00406	TG‡
miR-598	cg11051055	8	11058145	0.008	0.00459	TG‡
miR-598	cg27025752	8	11059303	0.001	0.00844	TG‡
miR-611	cg26061001	11	61560000	0.004	0.0208	FG†
miR-611	cg11730100	11	61560294	0.004	0.0407	FG†
miR-611	cg22704775	11	61560126	0.013	0.0439	FG†
miR-611	cg07583651	11	61560366	0.001	0.0195	HDL‡
miR-611	cg19038968	11	61559962	0.001	0.02	LDL‡
miR-611	cg19038968	11	61559962	0.001	0.0137	TC‡
miR-611	cg22704775	11	61560126	0.004	0.036	TG‡
miR-638	cg15334028	6	111303184	0	0.00679	LDL‡
miR-638	cg20041257	19	10828819	-0.001	0.0118	LDL‡
miR-638	cg20041257	19	10828819	-0.001	0.0263	TC‡
miR-640	cg26106524	19	19517029	0.002	0.0281	TG‡
miR-653	cg03722243	7	93205131	0.001	0.00155	BMI
miR-653	cg13095704	7	93205126	0.001	0.00577	BMI
miR-653	cg12510028	7	93205136	0	0.0229	BMI
miR-653	cg16589214	7	93204046	0	0.0361	BMI
miR-653	cg20276156	7	93204739	0	0.0384	BMI
miR-6746	cg03046346	11	61658150	0.001	0.0261	LDL‡
miR-6746	cg03046346	11	61658150	0.001	0.0118	TC‡
miR-6761	cg21470387	12	112204761	-0.002	0.0387	LDL‡
miR-6773	cg01177854	16	68270387	-0.007	0.000467	HDL‡
miR-6773	cg16562724	16	68270631	-0.009	0.000772	HDL‡
miR-6773	cg08886823	16	68270882	-0.01	0.00871	HDL‡
miR-6773	cg04328477	16	68270258	-0.007	0.0246	HDL‡
miR-6773	cg04513006	16	68270252	-0.005	0.0261	HDL‡
miR-6773	cg08694699	16	68270282	-0.006	0.0295	HDL‡
miR-6784	cg04970158	17	43208740	0	0.0263	SBP§
miR-6793	cg15334028	6	111303184	0	0.00679	LDL‡
miR-6793	cg20041257	19	10828819	-0.001	0.0118	LDL‡
miR-6793	cg20041257	19	10828819	-0.001	0.0263	TC‡
miR-6813	cg14436426	20	62712394	0	0.0103	BMI
miR-6818	cg00471110	22	30277391	-0.008	0.00538	T2D†
miR-6863	cg04303879	16	56899081	-0.002	0.0134	HDL‡
miR-6863	cg03455024	16	56899183	-0.002	0.045	HDL‡
miR-6886	cg19751789	19	11199944	0.002	0.00556	LDL‡
miR-6886	cg19751789	19	11199944	0.002	0.000803	TC‡
miR-6891	cg05139028	6	31323261	-0.013	0.000309	TG‡
miR-6891	cg25954539	6	31323677	-0.134	0.00148	WHR*
miR-8073	cg22757824	13	110960186	-0.009	0.00398	CHD§
miR-8073	cg01956420	13	110959668	-0.017	0.00444	CHD§
miR-8073	cg06659727	13	110959428	-0.019	0.00551	CHD§
miR-8073	cg17541528	13	110959650	-0.016	0.00672	CHD§
miR-8073	cg24089600	13	110960177	-0.014	0.0101	CHD§
miR-8085	cg01141252	19	45251925	0.001	0.0108	LDL‡
Model 1: adjusted for: age, gender, current smoking, technical covariates, and blood cell proportions
* Model 1 + BMI
† Model 1 + BMI + diabetic mediation
‡ Model 1 + BMI + lipid mediation
§ Model 1 + BMI + blood pressure lowering mediation + lipid mediation
Significance treshold: p-value <0.05

## Sheet: Table S8
Supplementary Table 8: miRNA expression in plasma associated with cardiometabolic traits
	BMI			WC			WHR			FG			T2D			TC			HDL			SBP			DBP			CHD
miRNA	Estimate	Std.Error	Pvalue	Estimate	Std.Error	Pvalue	Estimate	Std.Error	Pvalue	Estimate	Std.Error	Pvalue	Estimate	Std.Error	Pvalue	Estimate	Std.Error	Pvalue	Estimate	Std.Error	Pvalue	Estimate	Std.Error	Pvalue	Estimate	Std.Error	Pvalue	Estimate	Std.Error	Pvalue
miR-10b-5p	0.88409	0.23884	0.00022	0.03352	0.31996	0.917	0.0049031	0.0036567	0.18	0.179591	0.053021	0.00072	0.30827	0.25991	0.2356	0.352433	0.052839	3.3e-11	0.007477	0.020857	0.72001	4.76622	1.17258	5e-05	1.47873	0.61562	0.016395	-0.416777	0.204459	0.0415
miR-100-5p	0.06976	0.21605	0.7468	0.0437	0.28748	0.879	0.0048614	0.0032851	0.139	0.13426	0.047653	0.004888	0.19585	0.20798	0.34634	0.141433	0.04784	0.00315	-0.0003541	0.0187177	0.98491	3.7324	1.05303	0.000403	2.19725	0.55091	6.89e-05	-0.112596	0.189429	0.552
miR-125b-5p	-0.17431	0.23579	0.4599	-0.01697	0.31382	0.957	0.0051179	0.0035862	0.154	0.16039	0.051994	0.002065	0.15706	0.21847	0.4722	0.158535	0.052228	0.00243	0.003553	0.020437	0.86199	3.7696	1.15015	0.00107	1.5437	0.60286	0.010521	-0.120292	0.208673	0.564305
miR-126-3p	-0.55195	0.22156	0.0128	-0.68879	0.29531	0.0198	-0.0009466	0.003381	0.78	0.200075	0.048907	4.47e-05	0.08314	0.20847	0.690019	0.378628	0.0486192	1.09e-14	0.0205943	0.0192622	0.28513	3.49506	1.08521	0.0013	1.0949	0.56917	0.054537	-0.38499	0.183016	0.0354
miR-126-5p	-0.23783	0.17629	0.1775	-0.02975	0.23477	0.899	0.0008122	0.0026843	0.762	0.099069	0.038957	0.01106	-0.003723	0.167078	0.98222	0.257553	0.038725	3.75e-11	0.0650309	0.0152154	2.01e-05	2.20018	0.86186	0.010759	1.34994	0.451	0.00279	-0.364825	0.145893	0.0124
miR-1303	1.09566	0.1708	1.75e-10	0.09655	0.23193	0.677	-0.0029939	0.0026511	0.259	0.055624	0.038533	0.14902	0.55023	0.1828	0.00261	-0.076931	0.038641	0.0466	-0.0135032	0.0150974	0.37121	0.8914	0.85284	0.296048	1.16299	0.44591	0.009172	0.022448	0.160415	0.889
miR-139-5p	1.05924	0.29193	0.000292	-0.10064	0.39098	0.797	0.0090149	0.0044659	0.0437	0.333372	0.064624	2.73e-07	0.54538	0.30008	0.06915	0.515404	0.064223	1.71e-15	0.006795	0.025474	0.78969	5.3552	1.4325	0.00019	0.91942	0.7524	0.221861	-0.494785	0.247252	0.0454
miR-148a-3p	-0.14188	0.19132	0.4584	0.19454	0.25459	0.445	0.0046673	0.0029095	0.109	0.134347	0.042172	0.00147	0.15229	0.18798	0.41786	0.189141	0.04225	8.01e-06	0.0296248	0.016564	0.07385	1.80992	0.93466	0.053	1.11021	0.48922	0.023354	0.035467	0.168927	0.834
miR-1908-5p	0.12679	0.19741	0.5208	0.48775	0.26249	0.0633	0.0022722	0.0030033	0.449	-0.121609	0.043529	0.00526	-0.28304	0.19164	0.139686	-0.05383	0.043793	0.219	0.001058	0.017103	0.95067	-1.20147	0.96629	0.2139	-0.2796	0.50611	0.58071	0.245083	0.174735	0.161
miR-196b-3p	-0.1233	0.18755	0.511	-0.27098	0.24952	0.278	-0.0006169	0.0028538	0.829	-0.010878	0.041456	0.793042	0.08281	0.18879	0.66094	0.047932	0.041608	0.249	0.005926	0.016249	0.7154	-0.006863	0.91705	0.994	-0.25637	0.48014	0.593438	0.057232	0.175888	0.745
miR-199a-1-3p	-0.23155	0.18576	0.2127	-0.18814	0.24731	0.447	0.0003146	0.0028281	0.911	0.091897	0.041011	0.025152	0.05197	0.18316	0.77662	0.170684	0.041073	3.38e-05	0.0185799	0.0160991	0.2486	1.28541	0.91043	0.1581	0.26885	0.47691	0.572996	-0.058503	0.164843	0.723
miR-199a-1-5p	-0.42202	0.15614	0.00693	-0.30638	0.20839	0.142	-0.0011726	0.0023838	0.623	0.082734	0.034566	0.01678	0.03011	0.15341	0.84439	0.073766	0.034731	0.0338	0.0155331	0.0135698	0.25248	0.4798	0.768	0.5322	0.16493	0.40215	0.68176	0.047307	0.135711	0.727
miR-26b-5p	-0.18034	0.198	0.3625	-0.02774	0.26356	0.916	0.0002792	0.0030134	0.926	0.058859	0.043759	0.178755	-0.11135	0.18112	0.538705	0.312645	0.043389	8.16e-13	0.0729341	0.0170805	2.05e-05	2.16732	0.96834	0.02532	1.24294	0.5069	0.014291	-0.383041	0.165339	0.0205
miR-339-3p	-0.05528	0.10403	0.5952	-0.05551	0.13843	0.688	-0.0008095	0.0015827	0.609	-0.040467	0.022969	0.078255	-0.03226	0.09893	0.74435	0.033836	0.023074	0.143	0.013054	0.009008	0.1475	-0.3685	0.50902	0.469	-0.30747	0.26647	0.248703	-0.107147	0.092608	0.247
miR-339-5p	-0.89803	0.20846	1.73e-05	-0.70596	0.2795	0.0116	-0.0060954	0.0031979	0.0568	-0.002136	0.046509	0.963377	-0.02569	0.19891	0.89721	0.034351	0.0467	0.462	0.0307968	0.0182211	0.09115	-0.54054	1.0317	0.6004	-0.44271	0.54015	0.412534	-0.12861	0.193388	0.50603
miR-4681	-0.90695	0.14076	1.46e-10	-0.43991	0.19093	0.0213	-0.00672	0.0021808	0.00209	0.023313	0.031837	0.4641	-0.09128	0.13177	0.48852	-0.008452	0.031941	0.791	0.04335	0.01243	0.000499	1.68419	0.70344	0.0167	1.62203	0.36706	1.04e-05	-0.027836	0.115649	0.81
miR-4688	-0.26901	0.11384	0.0182	-0.14936	0.15185	0.325	-0.0027538	0.0017355	0.113	0.016135	0.025219	0.522376	-0.048	0.10284	0.64069	-0.04329	0.025311	0.0874	-0.003418	0.009889	0.7296	-0.7177	0.5578	0.1983	-0.46892	0.29199	0.10844	0.043715	0.104072	0.674
miR-4721	0.00183	0.15743	0.9907	0.19281	0.20941	0.357	-0.0004987	0.0023949	0.835	-0.08606	0.03472	0.01327	-0.38234	0.12043	0.0015	-0.04998	0.034917	0.152	-0.027819	0.013624	0.0413	-0.9851	0.77006	0.201	-0.43148	0.40326	0.284751	0.185069	0.14794	0.211
miR-4728-3p	0.20767	0.19355	0.2834	0.2508	0.25761	0.33	-0.0034668	0.0029451	0.239	-0.086517	0.042732	0.043038	-0.0625	0.18648	0.73749	-0.142276	0.042851	0.000915	-0.0228483	0.0167674	0.17314	-0.08274	0.94658	0.9304	-0.20748	0.49561	0.675533	0.185242	0.178256	0.299
miR-4728-5p	0.1499	0.14062	0.2865	-0.07586	0.1872	0.685	0.0008559	0.0021403	0.689	-0.02079	0.031075	0.503553	-0.05769	0.13111	0.65992	-0.084485	0.031177	0.00679	-0.0177613	0.0121873	0.14517	0.84888	0.6878	0.2173	0.06505	0.36027	0.856724	0.053004	0.123738	0.668
miR-640	0.1136	0.32969	0.7305	0.22542	0.43866	0.607	-0.0049622	0.0050146	0.323	-0.080849	0.072819	0.26701	0.05958	0.31727	0.851034	-0.023357	0.073191	0.75	0.050705	0.028552	0.0759	0.12585	1.61516	0.9379	0.97428	0.84542	0.24929	-0.194506	0.287784	0.49912
miR-6746-5p	0.44418	0.1805	0.0139	0.09185	0.24088	0.703	0.0020344	0.0027538	0.46	0.01854	0.039988	0.642955	0.09359	0.15892	0.55593	-0.075415	0.04018	0.0607	-0.0366352	0.0156787	0.01956	-0.61342	0.88604	0.4888	-0.57398	0.46381	0.216038	0.008902	0.159681	0.956
miR-6761-5p	-0.26094	0.21477	0.2245	0.44671	0.2858	0.118	0.0055095	0.0032674	0.0919	-0.084389	0.047449	0.075471	-0.41848	0.1837	0.022722	0.014095	0.047701	0.768	0.019908	0.018618	0.28507	1.50382	1.05037	0.1524	0.67381	0.55005	0.220725	-0.156715	0.192428	0.415
miR-6813	-0.32462	0.36535	0.3744	-0.45585	0.4862	0.349	-0.0032636	0.0055598	0.557	-0.107457	0.080721	0.183267	-0.48974	0.35989	0.17357	-0.126239	0.081049	0.119	-0.0165605	0.0316585	0.60096	-0.62865	1.7868	0.725	-1.32278	0.93514	0.157361	0.404022	0.338513	0.233
miR-6821-3p	-0.02756	0.17676	0.8761	0.05503	0.23518	0.815	-0.0005919	0.002689	0.826	-0.022807	0.039042	0.55917	0.10613	0.18231	0.56046	0.004026	0.03923	0.918	-0.015396	0.0153117	0.31478	-0.72759	0.86462	0.4002	-0.75363	0.45248	0.095963	-0.02854	0.166197	0.864
miR-6821-5p	1.44198	0.16161	2e-16	1.05039	0.22237	2.48e-06	0.0128717	0.0025404	4.42e-07	0.025464	0.037167	0.493355	0.07357	0.15944	0.64447	0.040303	0.037318	0.28	-0.0811612	0.0144593	2.27e-08	0.60693	0.82416	0.461564	0.006883	0.431593	0.987277	0.121501	0.148071	0.412
miR-6886-3p	0.17261	0.14469	0.233	0.25406	0.19257	0.187	0.0003452	0.0022027	0.875	-0.045722	0.031971	0.152842	-0.10605	0.13004	0.41475	-0.083313	0.032089	0.00949	-0.0355499	0.0125233	0.00458	-0.39571	0.70847	0.5765	-0.24783	0.37095	0.504137	0.297428	0.154486	0.0542
miR-6891-3p	0.28849	0.18819	0.1254	0.11721	0.25068	0.64	5.789e-05	0.002866	0.984	-0.05539	0.041604	0.183229	-0.03617	0.18594	0.84574	-0.049426	0.041791	0.237	-0.0263366	0.0163103	0.10653	-1.27833	0.92162	0.1656	-0.60346	0.48261	0.211298	0.250738	0.198803	0.207
Significance threshold: p-value <0.05

## Sheet: Table S9
Supplementary Table 9: Validated target genes associated with cardiometabolic traits
miRNA	SNP	Target gene	Associated trait	PMID*
miR-10b-5p	rs4253772	PPARA	TC	22040870
miR-10b-5p	rs2854322	NF1	TC	24163128, 31221289
miR-10b-5p	rs3731239	CDKN2A	CHD	22152955, 25744911
miR-100-5p	rs7589059	BMPR2	TC	27077479
miR-125b-5p	rs8103315	BCL3	TC	28712132, 29670124
miR-125b-5p	rs11709504	RAF1	TC	29056104
miR-125b-5p	rs4134379	GAB2	TC	-
miR-125b-5p	rs911361	E2F3	TC	19029823
miR-126-3p	rs138777	TOM1	TC	24023260
miR-126-3p	rs3800229	FOXO3	WC	31729980, 28213398
miR-126-3p	rs9077	PTPN7	WC	26083362
miR-126-3p	rs1048932	CADM1	WC	29228687, 27072493
miR-126-3p	rs1048932	CADM1	BMI	29228687, 27072493
miR-126-3p	rs3800229	FOXO3	BMI	31729980, 28213398
miR-126-3p	rs12454712	BCL2	BMI	22219597, 27209071
miR-126-5p	rs3902968	SLC45A3	HDL	22521588
miR-1303	rs4678398	CLDN18	T2D	25653098
miR-139	rs12454712	BCL2	BMI	22219597, 27209071
miR-139	rs3786722	SMARCA4	TC	28055962
miR-139	rs12609863	SMARCA4	CHD	28055962
miR-139	rs12069549	NR5A2	WHR	24632207
miR-199a-5p	rs6976501	GRB10	FG	29370381, 22222503, 12783867
miR-199a-5p	rs6511720	LDLR	TC	27701660, 24902015, 31239739
miR-199a-5p	rs1049633	DDR1	TC	31394114
miR-199a-5p	rs6805251	GSK3B	TC	29843131
miR-199a-5p	rs11611246	WNK1	BMI	30410865, 15309683
miR-199a-5p	rs4245555	GRB10	BMI	29370381, 22222503, 12783867
miR-26b-5p	rs1883025	ABCA1	TC	26582766, 31336517
miR-26b-5p	rs42235	CDK6	TC	30261211
miR-26b-5p	rs1883025	ABCA1	HDL	26582766, 31336517
Shown are according to miRTarBase validated target genes that are asssociated with cardiometabolic traits after correction for mulitple tesing (0.05/number of tested SNPs per target gene).
* PMID: PubMed ID. Previous studies linking target genes to cardiometabolic traits

## Sheet: Table S10
Supplementary Table 10: Integration of multi-omics miRNA analysis with cardiometabolic traits
miRNA	GWAS				EWAS				miRNA expression
	SNPID	Effect	P value	Associated trait	CpG	Effect	P value	Associated trait	miRNA	Effect	P value	Associated trait
miR-10b-5p	rs532436	0.079	4.02e-30	LDL, TC, CAD, T2D	cg22171085	0.0052	0.002001	FI	miR-10b-5p	0.88409	0.00022	BMI
	rs687289	0.04	2.14e-26	TC, LDL, CAD	cg22171085	0.0168	0.004936	FG	miR-10b-5p	0.179591	0.00072	FG
					cg27215033	-0.0104	0.007419	CHD	miR-10b-5p	0.352433	3.3e-11	TC
					cg25820279	0.0005	0.01535	BMI	miR-10b-5p	4.76622	5e-05	SBP
					cg25820279	0.002	0.04374	TC
					cg21235151	0.0001	0.04689	SBP
miR-100-5p	rs7929077	0.021	2.76e-05	TC	cg14724899	-0.0035	0.006713	TG	miR-100-5p	2.19725	6.89e-05	DBP
	rs7117842	0.029	2.48e-15	TC	cg14724899	0.0031	0.04021	HDL	miR-100-5p	3.7324	0.000403	SBP
	rs10750215	0.028	1.65e-14	TC	cg14724899	-0.0024	0.04774	FI	miR-100-5p	0.13426	0.004888	FG
	rs6589938	0.032	8.35e-10	TC					miR-100-5p	0.141433	0.00315	TC
	rs11606532	0.032	8.96e-10	TC
	rs11218725	0.032	9.86e-10	TC
	rs6589936	0.032	1.14e-09	TC
	rs7952141	0.031	1.33e-09	TC
	rs10790519	0.032	1.41e-09	TC
	rs7115089	0.031	1.6e-09	TC
	rs10750216	0.031	1.61e-09	TC
	rs10790517	0.031	1.78e-09	TC
	rs6589939	0.031	1.95e-09	TC
	rs7123220	0.031	2.06e-09	TC
	rs7127978	0.031	2.26e-09	TC
	rs10892873	0.031	2.83e-09	TC
	rs10502249	0.023	8.33e-09	HDL
	rs10750219	0.028	3.15e-08	TC
	rs10790515	0.032	1.11e-07	TC
	rs12420606	0.032	1.14e-07	TC
	rs949300	0.026	4.29e-07	TC
	rs4489754	0.029	1.39e-06	TC
	rs10892871	0.023	1.66e-06	TC
	rs12422102	0.028	5.51e-06	TC
	rs10790514	0.027	5.82e-06	TC
	rs11218712	0.027	6.74e-06	TC
	rs11218714	0.027	9.78e-06	TC
miR-125b-5p	rs7117842	0.029	2.48e-15	TC	cg24603444	0.0001	0.001923	DBP	miR-125b-5p	3.7696	0.00107	SBP
	rs10750215	0.028	1.65e-14	TC	cg24603444	0	0.008845	SBP	miR-125b-5p	0.16039	0.002065	FG
	rs6589938	0.032	8.35e-10	TC	cg20475322	0.0257	0.01455	WHR	miR-125b-5p	0.158535	0.00243	TC
	rs11606532	0.032	8.96e-10	TC	cg03891346	0.0005	0.01793	BMI	miR-125b-5p	1.5437	0.010521	DBP
	rs11218725	0.032	9.86e-10	TC	cg06749053	-0.0015	0.02387	LDL
	rs6589936	0.032	1.14e-09	TC	cg05678526	0.0067	0.03681	FG
	rs7952141	0.031	1.33e-09	TC	cg06749053	-0.0013	0.03908	TC
	rs10790519	0.032	1.41e-09	TC	cg05678526	0.0019	0.04351	FI
	rs7115089	0.031	1.6e-09	TC	cg26363555	-0.004	0.04531	HDL
	rs10750216	0.031	1.61e-09	TC
	rs10790517	0.031	1.78e-09	TC
	rs6589939	0.031	1.95e-09	TC
	rs7123220	0.031	2.06e-09	TC
	rs7127978	0.031	2.26e-09	TC
	rs10892873	0.031	2.83e-09	TC
	rs10502249	0.023	8.33e-09	HDL
	rs10750219	0.028	3.15e-08	TC
	rs10790515	0.032	1.11e-07	TC
	rs12420606	0.032	1.14e-07	TC
	rs949300	0.026	4.29e-07	TC
	rs4489754	0.029	1.39e-06	TC
	rs10892871	0.023	1.66e-06	TC
	rs12422102	0.028	5.51e-06	TC
	rs10790514	0.027	5.82e-06	TC
	rs11218712	0.027	6.74e-06	TC
	rs11218714	0.027	9.78e-06	TC
	rs10790521	0.02	8.44e-08	TC
	rs11218771	0.017	2.53e-06	TC
miR-126-3p	rs532436	0.079	4.02e-30	LDL, TC, CAD, T2D	cg08529852	-0.0056	0.02008	HDL	miR-126-3p	0.378628	1.09e-14	TC
	rs687289	0.04	2.14e-26	TC, LDL, CAD					miR-126-5p	0.257553	3.75e-11	TC
									miR-126-5p	0.0650309	2.01e-05	HDL
									miR-126-3p	0.200075	4.47e-05	FG
									miR-126-3p	3.49506	0.0013	SBP
									miR-126-5p	1.34994	0.00279	DBP
									miR-126-5p	2.20018	0.010759	SBP
									miR-126-5p	0.099069	0.01106	FG
									miR-126-5p	-0.364825	0.0124	CHD
									miR-126-3p	-0.55195	0.0128	BMI
									miR-126-3p	-0.68879	0.0198	WC
									miR-126-3p	-0.38499	0.0354	CHD
miR-1303	rs4958756	-0.009	1.37e-06	HbA1c	cg02422812	0.004	0.04952	FG	miR-1303	1.09566	1.75e-10	BMI
	rs6877043	-0.009	1.8e-06	HbA1c					miR-1303	-0.076931	0.0466	TC
	rs3867429	-0.009	5.1e-06	HbA1c					miR-1303	0.55023	0.00261	T2D
	rs6863954	-0.009	9.77e-06	HbA1c					miR-1303	1.16299	0.009172	DBP
miR-132	rs7503849	0.11	2.33e-06	Pro-Ins	cg21810173	0.0063	0.02222	FG	NA
					cg03978498	0.0013	0.01868	LDL
					cg03978498	0.0016	0.002747	TC
					cg14610962	0.0017	0.008034	HDL
					cg00572843	0.0061	0.01147	TG
					cg14610962	0	0.01896	SBP
miR-138-2	rs1529930	0.037	2.48e-08	HDL	cg02961808	-0.0248	0.001062	FG	NA
					cg07289306	0.0001	0.003029	SBP
					cg07289306	0.0001	0.007903	DBP
					cg19444609	-0.0053	0.01282	CHD
					cg19890879	0.0005	0.01742	BMI
					cg02961808	-0.0391	0.01759	WHR
					cg08738300	0.004	0.01976	FI
					cg08738300	-0.0019	0.0364	LDL
					cg12796028	-0.0005	0.0434	TC
miR-139	rs10898866	-0.053	1.53e-13	Pro-Ins	cg23186104	0.0054	0.0004228	T2D	miR-139-5p	0.515404	1.71e-15	TC
	rs11605042	-0.053	5.24e-13	Pro-Ins	cg11457700	0.0199	0.006784	FG	miR-139-5p	0.333372	2.73e-07	FG
	rs12797628	-0.049	1.65e-09	Pro-Ins	cg23801021	0.0011	0.01622	FI	miR-139-5p	5.3552	0.00019	SBP
	rs3781923	-0.054	3.41e-12	Pro-Ins	cg04972341	-0.0011	0.0266	LDL	miR-139-5p	1.05924	0.000292	BMI
					cg09612929	0.0262	0.03637	WHR	miR-139-5p	0.0090149	0.0437	WHR
					cg15913680	0.0002	0.04259	BMI	miR-139-5p	-0.494785	0.0454	CHD
					cg04972341	-0.0001	0.04919	DBP
miR-148a-3p	rs4722551	0.039	3.95e-14	LDL, TC, TG	cg25771013	-0.0161	0.0006572	HDL	miR-148a-3p	0.189141	8.01e-06	TC
	rs6951827	0.028	8.98e-07	TG	cg18188200	0.0005	0.001936	TC	miR-148a-3p	0.134347	0.00147	FG
					cg03853208	0.0109	0.004829	TG	miR-148a-3p	1.11021	0.023354	DBP
					cg15263946	0.0002	0.01076	WC
					cg18188200	0.0004	0.03964	LDL
miR-152	rs2228251	-0.009	1.37e-06	HbA1c	cg10382221	-0.007	0.00655	HDL	NA
	rs2229358	-0.009	1.37e-06	HbA1c	cg21384971	0.0033	0.01331	TG
	rs2228253	0.008	1.83e-06	HbA1c	cg21384971	-0.0001	0.02246	DBP
	rs2318118	-0.008	1.83e-06	HbA1c	cg10382221	0.0005	0.03516	BMI
	rs11079801	-0.008	2.42e-06	HbA1c
	rs11652185	0.008	3.19e-06	HbA1c
	rs2325751	-0.008	3.19e-06	HbA1c
	rs9895863	0.008	3.19e-06	HbA1c
	rs3764396	-0.008	5.5e-06	HbA1c
	rs4369725	-0.008	1.39e-05	HbA1c
miR-1908-5p	rs174548	0.047	2.29e-31	LDL, TG, TC, HDL, FG, HbA1c	cg10515671	0.0001	0.001985	SBP	miR-1908-5p	-0.121609	0.00526	FG
	rs174562	0.052	2.56e-20	LDL, HDL, TC, TG	cg03921599	0.001	0.003536	TC
	rs174561	0.049	4.27e-18	LDL, HDL, TC, TG	cg16213375	0.0016	0.01412	LDL
					cg10515671	0.0001	0.01538	DBP
					cg25326896	-0.0012	0.01819	FI
					cg16213375	0.0096	0.026	FG
					cg16213375	0.003	0.02634	TG
miR-196a-2-3p	rs11614913	0.029	6.9e-11	WHR	cg16636522	-0.0003	0.0003617	SBP	NA
					cg03212952	0.005	0.002258	TG
					cg16636522	-0.0004	0.007376	DBP
					cg00699029	0.0053	0.01342	TC
					cg03833604	0.0027	0.02352	FI
					cg25882785	0.0004	0.02661	BMI
					cg20402783	0.0136	0.0282	HDL
					cg00699029	-0.0212	0.0283	CHD
					cg00699029	0.0049	0.0314	LDL
					cg03833604	0.0174	0.04912	WHR
miR-196b-5p	rs2189239	0.03	8e-07	WHR	cg17047659	-0.0031	0.01711	HDL	NS
	rs2465275	-0.019	2.02e-05	FI	cg00870179	0.0009	0.02156	TC
	rs11564055	0.018	2.12e-05	FI	cg05210501	0.0205	0.02796	FG
					cg05517976	-0.0168	0.02884	WHR
					cg17047659	-0.0001	0.03796	SBP
					cg17047659	0.0024	0.04315	TG
miR-199a-1	rs11085748	0.055	1.46e-19	LDL, TC	cg17178220	-0.0031	0.001527	FI	miR-199a-1-3p	0.170684	3.38e-05	TC
	rs3760781	0.053	3.62e-18	LDL, TC	cg06754197	0.0001	0.005572	SBP	miR-199a-1-5p	-0.42202	0.00693	BMI
	rs3786719	0.049	1.55e-16	LDL, TC	cg23068797	0.0024	0.01166	T2D	miR-199a-1-5p	0.082734	0.01678	FG
	rs117159625	0.129	7.43e-08	CAD	cg02907064	0.0014	0.03812	LDL	miR-199a-1-3p	0.091897	0.025152	FG
					cg03322057	0.0122	0.04155	CHD	miR-199a-1-5p	0.073766	0.0338	TC
					cg23047544	0.0002	0.04666	BMI
miR-26b-5p	rs7607369	-0.016	1.1e-07	BMI, TG	cg15616915	0.0088	0.0001593	TG	miR-26b-5p	0.312645	8.16e-13	TC
	rs1427445	-0.015	3.84e-07	BMI, TG	cg15616915	-0.0093	0.0004194	HDL	miR-26b-5p	0.0729341	2.05e-05	HDL
	rs492400	-0.015	4.87e-07	BMI, TG	cg15616915	0.0075	0.000498	FI	miR-26b-5p	1.24294	0.014291	DBP
	rs921968	0.017	3.34e-06	BMI	cg03395188	-0.0003	0.003633	DBP	miR-26b-5p	-0.383041	0.0205	CHD
	rs10189479	0.017	3.34e-06	BMI	cg15616915	-0.0001	0.00493	SBP	miR-26b-5p	2.16732	0.02532	SBP
	rs6720403	0.016	1.2e-05	BMI	cg15616915	0.0031	0.005366	LDL
	rs17572485	0.016	1.35e-05	BMI	cg02675502	-0.0086	0.008145	WHR
	rs4674305	-0.016	1.35e-05	BMI	cg27291385	0.0028	0.01876	TC
	rs3821031	0.016	1.95e-05	BMI	cg23889021	-0.0106	0.03406	FG
miR-3115	rs561136	0.023	1.43e-05	BMI	cg06958034	0.001	0.01049	TC	NA
					cg22683154	-0.0413	0.02579	WHR
					cg06958034	0.0009	0.03226	LDL
miR-3150b	rs2599704	0.018	1.6e-05	WC	NA				NA
miR-3161	rs79837139	0.062	2.99e-16	HDL	cg19851384	0.0048	0.005908	CHD	NA
					cg06780358	0.001	0.006767	TC
					cg00394658	0.0051	0.008127	FI
					cg19851384	0.0022	0.02252	HDL
					cg06780358	0.0009	0.02942	LDL
miR-3193	rs6058197	NA	2e-06	DBP	cg27562717	0.001	0.007806	TC	NA
	rs6058189	NA	2.11e-06	DBP	cg27562717	0.0011	0.008123	LDL
					cg26156301	-0.0014	0.01392	TG
					cg26310240	0.002	0.01679	CHD
					cg00413099	0.0128	0.01703	WHR
					cg11850311	0.0088	0.02371	T2D
					cg11850311	-0.0039	0.03126	FI
miR-339	rs1997243	0.033	2.72e-10	TC, HDL	cg13477101	0.0008	0.0006882	BMI	miR-339-5p	-0.89803	1.73e-05	BMI
	rs10275401	0.037	2.71e-07	TC	cg08082908	0	0.00344	DBP	miR-339-5p	-0.70596	0.0116	WC
	rs1133122	0.036	5.88e-07	TC	cg20007465	0.0035	0.008233	HDL
	rs6951245	0.037	7.2e-07	TC	cg13477101	0.0062	0.01204	TG
	rs4724725	0.038	7.55e-07	TC	cg08082908	0	0.02114	SBP
	rs11763020	0.036	1.48e-06	TC	cg04816311	0.0036	0.02937	LDL
	rs2363286	0.034	1.17e-05	TC	cg08569350	0.0185	0.03251	WHR
					cg04816311	-0.0153	0.03536	CHD
					cg08569350	0.0012	0.03618	TC
					cg20007465	-0.0076	0.04244	FG
					cg21855816	-0.0024	0.04914	FI
miR-3909	rs4462	0.025	5e-06	TC	cg21146537	0.0443	0.04473	WHR	NA
	rs4461	0.025	5.31e-06	TC, WC	cg14983728	0.0345	0.0008216	FG
	rs138726	0.025	6.76e-06	TC	cg14983728	0.0171	0.003981	T2D
	rs138728	0.025	7.28e-06	TC	cg14983728	0.0078	0.0137	TG
	rs138727	0.025	7.35e-06	TC, WHR	cg21146537	0.0003	0.0249	DBP
	rs4509	0.025	7.58e-06	TC	cg27436324	0.0027	0.02923	HDL
					cg27436324	-0.0047	0.02982	CHD
miR-3936	rs2631370	0.021	7.3e-07	WC	cg24060327	-0.0001	0.04575	WC	NA
	rs2631362	0.021	2.2e-06	WC	cg20453264	0.0054	0.01397	FG
	rs2631372	0.021	2.7e-06	WC	cg24060327	-0.0027	0.02206	T2D
					cg24060327	0.0016	0.02617	HDL
					cg07538946	0.0015	0.02977	TG
miR-3941	rs71486610	-0.081	3.3e-11	T2D	cg08564661	0.0002	0.0009679	DBP	NA
					cg08564661	-0.0051	0.002336	FI
					cg05081714	-0.0034	0.007745	FG
					cg10576280	-0.0091	0.009929	T2D
					cg11676599	0.0018	0.02204	TG
					cg03205140	-0.0025	0.03577	TC
miR-4263	rs2305929	0.064	1.13e-44	TG, TC, FG	cg05075067	-0.0025	0.000927	CHD	NA
	rs78911608	0.058	5.68e-08	TG	cg22164916	0.001	0.002216	FI
					cg14305763	0.001	0.0072	LDL
					cg00031476	0.0001	0.009347	DBP
					cg14305763	0.001	0.009593	TC
					cg05075067	0.0011	0.01017	HDL
					cg00031476	0.0001	0.01148	SBP
					cg18712919	0.0338	0.03154	WHR
					cg04221355	0.0003	0.03269	BMI
					cg05075067	0.0025	0.04009	FG
miR-4419a	rs592611	0.029	1.61e-05	BMI	NA				NA
	rs605775	0.021	1.82e-05	BMI
miR-4517	rs62037422	0.023	1.01e-05	TC	cg10277624	-0.0057	0.00565	CHD	NA
					cg23517548	0.0062	0.01403	FG
					cg05032813	0.0069	0.01833	WHR
					cg05032813	0.0001	0.03079	WC
					cg07624948	0.0077	0.03334	T2D
miR-4531	rs6509170	0.127	1.54e-22	LDL, TC	NA				NA
	rs203709	0.049	1.1e-12	LDL, TC
miR-4639	rs3757354	0.038	2.09e-17	LDL, TC	cg25345817	0.01	0.0001198	WHR	NA
	rs760633	0.037	1.97e-16	LDL, TC	cg25345817	0.0013	0.0003443	TG
	rs2066905	0.028	5.39e-07	LDL, TC	cg25345817	0.0001	0.004509	WC
	rs2235215	0.031	7.17e-08	LDL, TC	cg26839812	0.006	0.007309	FG
					cg25345817	0.0008	0.01238	FI
					cg26839812	-0.0035	0.02316	CHD
					cg26839812	0.0028	0.02881	T2D
miR-4681	rs7923896	0.022	3.1e-07	WC	cg14351425	-0.0395	0.04687	WHR	miR-4681	-0.90695	1.46e-10	BMI
					cg06298680	0.0008	0.01385	TC	miR-4681	1.62203	1.04e-05	DBP
					cg10515982	0.0001	0.04583	SBP	miR-4681	0.04335	0.000499	HDL
									miR-4681	-0.00672	0.00209	WHR
									miR-4681	1.68419	0.0167	SBP
									miR-4681	-0.43991	0.0213	WC
miR-4688	rs876701	-0.044	2.76e-06	Pro-Ins	cg03519157	0.0099	0.003903	TG	miR-4688	-0.26901	0.0182	BMI
	rs3809047	-0.059	1.84e-05	Pro-Ins	cg03519157	0.0004	0.007291	DBP
					cg03044514	0.0056	0.01266	FG
					cg20666386	0.0561	0.01738	WHR
					cg00530720	0.0004	0.03487	WC
					cg00530720	-0.0113	2.61e-05	HDL
miR-4721	rs4788099	0.031	1.09e-24	BMI, WC	cg08230469	0.0001	0.002519	DBP	miR-4721	-0.38234	0.0015	T2D
	rs7187776	0.029	3.98e-23	BMI, WC	cg08230469	0	0.003439	SBP	miR-4721	-0.08606	0.01327	FG
					cg04459753	0.0009	0.006249	TC	miR-4721	-0.027819	0.0413	HDL
					cg04459753	0.0009	0.007437	LDL
					cg04459753	0.0065	0.007439	FG
					cg01868213	-0.0001	0.0109	BMI
					cg22778981	-0.0005	0.02494	WC
miR-4728	rs2934971	0.025	5.24e-06	HDL	cg23731030	0.0006	0.003914	BMI	miR-4728-3p	-0.142276	0.000915	TC
					cg16065186	-0.0101	0.01046	CHD	miR-4728-5p	-0.084485	0.00679	TC
					cg22778981	-0.0449	0.01671	WHR	miR-4728-3p	-0.086517	0.043038	FG
					cg19656808	-0.0095	0.02822	T2D
					cg26111030	-0.0011	0.04846	TC
miR-4729	rs1451506	0.1	1.3e-06	T2D	cg14095148	0.0001	0.002229	SBP	NA
					cg13521620	0.0005	0.004049	BMI
					cg14095148	0.0001	0.005495	DBP
					cg24865110	-0.0071	0.01854	HDL
					cg10118968	-0.0024	0.01985	TC
					cg09008896	-0.0054	0.02105	CHD
					cg10118968	-0.0025	0.02146	LDL
					cg03431989	-0.0009	0.0266	FI
miR-4738	rs2125345	0.021	3.32e-07	LDL	cg25814096	0.0056	0.001221	FI	NA
					cg26335430	-0.0026	0.002953	HDL
					cg20184405	-0.0001	0.003247	SBP
					cg25814096	0.0026	0.003471	LDL
					cg27414263	0.0046	0.01048	FG
					cg04303024	-0.002	0.0127	CHD
					cg25814096	0.0021	0.01312	TC
					cg19302996	-0.0007	0.01972	BMI
					cg16472998	0	0.04656	DBP
miR-4748	rs12974306	0.022	3.38e-08	LDL, TC	cg15334028	-0.0001	0.001422	WC	NA
					cg15334028	0.0011	0.004935	HDL
					cg15334028	-0.0004	0.006788	LDL
					cg24475744	0.0023	0.006858	FI
					cg20041257	-0.0006	0.02626	TC
					cg26994774	0	0.02748	DBP
					cg19485268	-0.0052	0.02799	CHD
					cg07248407	-0.0012	0.03433	T2D
					cg03638677	-0.0001	0.03524	BMI
					cg15334028	-0.0007	0.04423	TG
miR-4779	rs6725046	-0.008	2.04e-05	HbA1C	cg11994551	0.0001	0.01307	BMI	NA
					cg07133479	-0.0052	0.02231	HDL
					cg06002975	0.0008	0.02762	LDL
					cg06002975	0.0007	0.02954	TC
					cg23811061	-0.0046	0.03485	CHD
					cg23876751	0.0018	0.03834	FI
miR-489	rs2528521	0.018	1.47e-05	BMI	cg03722243	0.0007	0.001553	BMI	NA
					cg19524362	-0.003	0.00222	HDL
					cg05876738	0.0001	0.002462	DBP
					cg17449465	-0.0048	0.008507	LDL
					cg07969984	0.0003	0.008822	WC
					cg05876738	0.0001	0.01105	SBP
					cg07969984	0.0249	0.01466	WHR
					cg17449465	-0.0041	0.01997	TC
					cg01460227	-0.0089	0.02146	CHD
					cg06934092	0.0051	0.02356	FI
					cg07969984	0.0055	0.0439	T2D
					cg06934092	0.0158	0.04556	FG
miR-4999	rs7254882	0.033	6.66e-18	HDL	cg06643102	0.0036	0.01239	FG	NA
					cg10373780	-0.0016	0.01813	TG
					cg14749334	0.0001	0.0227	DBP
miR-5004	rs211456	0.016	2.56e-06	FG	cg23888902	0.001	0.0002453	LDL	NA
					cg23888902	0.0002	0.005611	BMI
					cg18352916	-0.0112	0.005825	FG
					cg12837744	0.0002	0.008825	DBP
					cg12837744	0.0102	0.009946	T2D
					cg16496847	0.0014	0.01301	HDL
					cg10305851	0	0.02108	SBP
					cg23302845	0.0021	0.02609	CHD
					cg09045050	0.0019	0.0419	TG
					cg02854226	0.0019	5.12e-05	TC
miR-544b	rs4678145	-0.064	2.47e-06	CAD	cg13144004	0.0006	0.03788	TC	NA
	rs62265615	-0.064	2.6e-06	CAD
miR-548aq	rs11705701	0.076	6.3e-10	T2D, WC, FG	cg13618735	0	0.01024	SBP	NA
					cg12781915	0.0126	0.02236	T2D
					cg18179849	0.0065	0.03332	CHD
miR-548bb	rs2365389	0.02	1.35e-10	BMI	cg08195983	0.0106	0.01258	FG	NA
					cg25736251	0.0034	0.002083	FI
					cg17573813	-0.0065	0.005556	CHD
					cg08195983	0.0062	0.01104	T2D
					cg08195983	0.0001	0.01773	SBP
					cg15570148	0.0001	0.02471	DBP
					cg10541332	-0.004	0.02762	HDL
					cg15570148	0.0014	0.02779	TC
miR-5590	rs1954874	0.019	1.07e-05	LDL	cg18766847	0.0107	0.001077	CHD	NA
					cg18766847	0.0049	0.007705	HDL
					cg02499308	-0.0344	0.01432	WHR
					cg02499308	-0.0004	0.01684	WC
					cg02812142	-0.0019	0.03234	LDL
miR-588	rs9388486	-0.068	4.5e-08	T2D	cg20229609	0.0002	0.01475	SBP	NA
	rs9375435	0.063	2.1e-07	LDL	cg21089903	0.0046	0.01783	FG
					cg20229609	0.0003	0.03398	DBP
					cg19875578	-0.003	0.03859	T2D
					cg22174408	-0.0001	0.0395	WC
					cg19875578	-0.0016	0.04784	TG
					cg00063066	0.0052	0.04811	CHD
					cg22174408	-0.0075	0.0493	WHR
miR-598	rs2898290	0.022	5.32e-09	TG	cg04657224	0.0025	0.00609	FG	NA
	rs10097870	0.021	1.95e-08	TG, WC	cg27025752	0.0006	0.00422	LDL
	rs11998678	0.019	1.21e-07	TG	cg12276019	0.0106	0.004063	TG
	rs920047	0.019	1.35e-07	TG	cg27025752	0.0006	0.004966	TC
	rs10106207	0.019	2.38e-07	TG	cg12276019	-0.0091	0.0318	HDL
	rs2618451	0.02	2.6e-07	TG	cg12276019	-0.0163	0.03408	CHD
	rs2001329	0.019	4.67e-07	TG
	rs3021494	0.019	5.61e-07	TG
	rs6601564	0.019	6.1e-07	TG
	rs6601544	0.018	7.1e-07	TG
	rs2252797	0.018	1.1e-06	TG
	rs10089518	0.017	1.65e-06	TG
	rs1382567	0.017	1.69e-06	TG
	rs10106914	0.018	1.79e-06	TG
	rs11777273	0.018	3.31e-06	TG
	rs1994224	0.02	4e-06	TG
	rs17724467	0.017	4.83e-06	TG
	rs9657519	0.016	9.05e-06	TG
	rs2409691	0.016	1.19e-05	TG
	rs7824675	0.016	1.25e-05	TG
	rs4841500	0.016	1.42e-05	TG
miR-611	rs174538	0.05	1.07e-34	LDL, HDL, TG, FG	cg11730100	-0.0002	0.008467	BMI	NA
	rs412334	0.027	1.07e-06	LDL, TC	cg16150798	0.0001	0.01063	WC
					cg22704775	0.0097	0.01083	T2D
					cg19038968	0.0006	0.01369	TC
					cg07583651	0.0011	0.01954	HDL
					cg19038968	0.0006	0.01998	LDL
					cg26061001	0.004	0.02075	FG
					cg26061001	0.0011	0.02377	FI
					cg14086033	0	0.02903	SBP
					cg25385684	0.0107	0.03074	WHR
					cg22704775	0.0039	0.03598	TG
					cg22662482	-0.0024	0.04835	CHD
miR-638	rs12974306	0.022	3.38e-08	LDL, TC	cg15334028	-0.0001	0.001422	WC	NA
					cg15334028	0.0011	0.004935	HDL
					cg15334028	-0.0004	0.006788	LDL
					cg24475744	0.0023	0.006858	FI
					cg10948777	-0.0122	0.008746	WHR
					cg20041257	-0.0006	0.02626	TC
					cg26994774	0	0.02748	DBP
					cg19485268	-0.0052	0.02799	CHD
					cg07248407	-0.0012	0.03433	T2D
					cg03638677	-0.0001	0.03524	BMI
					cg15334028	-0.0007	0.04423	TG
miR-640	rs1000237	0.033	1.61e-16	TG ,LDL, TC	cg06554062	0.0046	0.003249	T2D	NS
					cg12488919	0.0005	0.007075	BMI
					cg26106524	0.0019	0.02813	TG
miR-642a	rs11671664	0.025	4.45e-07	BMI	cg27657862	0.0019	0.004408	TC	NA
					cg27657862	0.0077	0.005952	T2D
					cg18088844	0.0023	0.006345	FI
					cg09997082	0.0038	0.01285	LDL
					cg14661225	0.0082	0.04479	FG
					cg18088844	0.0039	0.04642	CHD
					cg04689379	0.0044	0.04881	HDL
miR-653	rs2528521	0.018	1.47e-05	BMI	cg03722243	0.0007	0.001553	BMI	NA
					cg19524362	-0.003	0.00222	HDL
					cg05876738	0.0001	0.002462	DBP
					cg17449465	-0.0048	0.008507	LDL
					cg07969984	0.0003	0.008822	WC
					cg05876738	0.0001	0.01105	SBP
					cg07969984	0.0249	0.01466	WHR
					cg17449465	-0.0041	0.01997	TC
					cg01460227	-0.0089	0.02146	CHD
					cg06934092	0.0051	0.02356	FI
					cg07969984	0.0055	0.0439	T2D
					cg06934092	0.0158	0.04556	FG
miR-6745	rs901750	0.024	3.95e-11	HDL	cg13734410	0.0004	0.007868	BMI	NA
	rs7937410	0.024	1.64e-08	HDL	cg08300419	-0.0007	0.01275	TC
					cg00724111	-0.0003	0.01536	DBP
					cg08300419	-0.0015	0.02026	TG
					cg08300419	-0.0007	0.02317	LDL
					cg16541628	0.0025	0.03057	FI
					cg25462903	0.0058	0.0313	CHD
					cg24779587	0.0001	0.03451	SBP
miR-6746	rs174460	0.033	1.49e-08	LDL, TC, TG	cg20691408	0.0063	0.002275	T2D	miR-6746-5p	0.44418	0.0139	BMI
	rs174461	0.033	8.69e-08	LDL, TC	cg18495298	-0.0034	0.006306	CHD	miR-6746-5p	-0.0366352	0.01956	HDL
					cg03046346	0.0011	0.01184	TC
					cg20691408	0.0001	0.02325	DBP
					cg23378144	0.0018	0.04795	FI
					cg23378144	0.0063	0.04846	FG
miR-6761	rs886205	0.025	4.89e-07	LDL	cg13955512	-0.006	0.0001203	FG	miR-6761-5p	-0.41848	0.022722	T2D
					cg20884605	0.0087	0.0005407	TG
					cg10887937	-0.004	0.01138	HDL
					cg10449070	-0.0038	0.02937	CHD
					cg21470387	-0.002	0.03873	LDL
					cg21470387	-0.0019	0.04095	TC
					cg20884605	0.0005	0.04714	BMI
miR-6766	rs1054875	0.019	1.3e-05	WC	cg01192051	-0.0003	0.002255	DBP	NA
					cg01877814	-0.0084	0.004726	HDL
					cg01192051	-0.0001	0.00652	SBP
					cg12344004	-0.0019	0.01236	FI
					cg24365117	0.0484	0.01508	WHR
					cg10843046	-0.0102	0.01882	FG
					cg01192051	0.005	0.04007	TG
miR-6773	rs8057119	0.072	5.21e-40	HDL, TC	cg01177854	-0.0072	0.0004667	HDL	NA
	rs7184821	0.051	1.6e-13	HDL	cg27217214	-0.0002	0.0009439	DBP
					cg27217214	-0.0001	0.001842	SBP
					cg06962442	0.0002	0.001902	BMI
					cg01177854	0.0052	0.003974	TG
					cg22190721	0.0039	0.01082	FI
					cg05510337	0.0061	0.01714	CHD
					cg21954346	-0.0106	0.04058	WHR
					cg06723863	0.0152	0.0439	FG
miR-6784	rs12946454	NA	8.91e-08	SBP	cg07473843	-0.0002	0.008827	BMI	NA
					cg07473843	0.002	0.02207	HDL
					cg04970158	0	0.02633	SBP
					cg12880250	-0.0034	0.02711	FG
					cg20878190	-0.0009	0.04365	TG
					cg18039474	-0.0108	0.04879	WHR
miR-6793	rs12974306	0.022	3.38e-08	LDL, TC	cg15334028	0.0011	0.004935	HDL	NA
					cg15334028	-0.0004	0.006788	LDL
					cg24475744	0.0023	0.006858	FI
					cg10948777	-0.0122	0.008746	WHR
					cg20041257	-0.0006	0.02626	TC
					cg26994774	0	0.02748	DBP
					cg19485268	-0.0052	0.02799	CHD
					cg07248407	-0.0012	0.03433	T2D
					cg03638677	-0.0001	0.03524	BMI
					cg15334028	-0.0007	0.04423	TG
miR-6813	rs6090041	-0.015	1.28e-05	BMI	cg14436426	0.0004	0.01032	BMI	NS
					cg24513045	0.0071	0.01311	FG
					cg00368565	0.0005	0.01661	TC
					cg07079755	0.0017	0.01863	FI
					cg10029031	0.0016	0.02082	HDL
					cg10029031	0.0028	0.02165	CHD
					cg10029031	-0.0014	0.02384	TG
					cg00368565	-0.0001	0.03189	WC
					cg18115660	0	0.03594	SBP
					cg18115660	0	0.04273	DBP
miR-6818	rs4820823	0.12	1.3e-07	T2D	cg27515255	-0.0529	0.0007913	WHR	NA
					cg00471110	-0.0076	0.005376	T2D
					cg15550654	0.0026	0.0201	TC
					cg00471110	0.0057	0.02862	CHD
					cg15550654	0.0025	0.0332	LDL
					cg05794182	0.0002	0.04026	WC
					cg15550654	0.0051	0.04538	TG
miR-6821	rs28691713	-0.074	3e-06	T2D	cg12043019	0.0055	0.0002704	HDL	miR-6821-5p	1.44198	2e-16	BMI
	rs28645887	-0.072	4.5e-06	T2D	cg24733497	-0.0002	0.01599	BMI	miR-6821-5p	-0.0811612	2.27e-08	HDL
					cg24394020	0	0.01617	SBP	miR-6821-5p	0.0128717	4.42e-07	WHR
					cg21364723	0.002	0.0183	TC	miR-6821-5p	1.05039	2.48e-06	WC
					cg12043019	-0.0002	0.02486	WC
					cg12043019	-0.0209	0.02629	WHR
					cg12043019	-0.003	0.02864	TG
					cg23962478	0.0011	0.03851	LDL
					cg23962478	0.007	0.0432	FG
miR-6848	rs3757968	-0.079	3.4e-08	T2D	cg21282290	0.0002	0.007841	BMI	NA
	rs3757969	-0.079	3.6e-08	T2D	cg25027167	0.0056	0.009921	TG
	rs9388486	-0.068	4.5e-08	T2D	cg05080966	0.0506	0.01173	WHR
	rs7003945	0.068	6.9e-07	T2D	cg23094080	0.003	0.01909	HDL
	rs7816394	0.068	8.3e-07	T2D	cg25027167	0.0002	0.03105	DBP
					cg23094080	0.001	0.03835	TC
miR-6863	rs13306673	0.098	2.76e-48	HDL	cg04303879	-0.0022	0.01335	HDL	NA
	rs8051191	0.039	2.51e-08	HDL	cg04303879	0.0016	0.02991	FI
miR-6882	rs12487	NA	1.31e-08	DBP, SBP	cg18201393	0.002	0.02405	CHD	NA
					cg04877966	0.0064	0.02519	FG
					cg04952827	0.0033	0.03843	T2D
					cg20801110	0.0341	0.04578	WHR
miR-6886	rs17248720	0.226	2.43e-148	LDL, TC, CAD	cg19751789	0.0023	0.0008028	TC	miR-6886-3p	-0.0355499	0.00458	HDL
	rs57217136	0.126	7.11e-14	CAD	cg22971501	-0.0253	0.001916	FG	miR-6886-3p	-0.083313	0.00949	TC
	rs17248727	0.123	8.55e-14	CAD	cg07960944	0.0017	0.005107	LDL
	rs12981050	0.042	2.52e-07	LDL	cg12013591	-0.0001	0.01792	SBP
					cg12013591	-0.0001	0.02492	DBP
					cg19751789	-0.0231	0.02875	WHR
					cg08826460	0.0031	0.03524	HDL
miR-6891	rs9266231	0.028	3.3e-06	WHR, TG	cg11255427	0.0188	3.11e-05	T2D	NS
					cg05139028	-0.0131	0.0003087	TG
					cg05129479	0.059	0.001435	CHD
					cg25954539	-0.1335	0.001481	WHR
					cg03154077	-0.0319	0.003152	FG
					cg03154077	-0.0037	0.00583	TC
					cg11187245	0.0098	0.008057	HDL
					cg01517384	-0.001	0.008758	WC
					cg21279459	0.0068	0.00923	FI
					cg03154077	-0.0034	0.01678	LDL
					cg05129479	-0.0005	0.0406	SBP
miR-8073	rs4773144	-0.052	3.87e-07	CAD	cg16405166	0.0115	0.002684	FG	NA
	rs4773143	-0.052	4.56e-07	CAD	cg22382805	-0.0115	0.002894	FI
	rs7986871	-0.052	5.76e-07	CAD	cg22757824	-0.0089	0.003983	CHD
	rs3809346	-0.051	6.56e-07	CAD	cg06659727	-0.0099	0.007504	HDL
					cg23187886	0	0.0198	SBP
					cg13596497	0.0047	0.02079	TG
					cg27546237	0.0276	0.02461	WHR
					cg19700260	-0.0001	0.02835	DBP
					cg19252199	-0.0009	0.03146	BMI
					cg15324756	0.0058	0.03376	T2D
miR-8085	rs8100239	0.023	1.93e-05	LDL	cg23269663	0.0059	0.0009169	HDL	NA
					cg06455032	-0.005	0.001668	TG
					cg06455032	-0.002	0.007905	LDL
					cg26470501	0.002	0.01249	TC
					cg26470501	0.0041	0.01469	FI
					cg01070148	0.0019	0.01966	T2D
Shown are all associated SNPs identified through GWAS, the most significant associated CpG per trait identfied trough EWAS and miRNA expression
Traits in bold illustrated the overlap between associated trait with GWAS approach
NS: Not significant
NA: Not available
Significance threshold GWAS: p-value <2.12x10-5 for SNPs imputed with HapMap (BMI, WHR, WC, FG, FI, Pro-Ins, HbA1c, LDL, HDL, TG, TC, SBP, DBP) and p-value <5.78x10-6 for SNPs imputed with 1000G (T2D, CAD)
Significance threshold EWAS: p-value<0.05
Significance treshold miRNA expression: p-value<0.05
